# Supplementary material for: 2-(1H-Benzimidazol-1-yl)-1-(2-furyl)ethanone O-propyloxime
Source: Acta Crystallogr Sect E Struct Rep Online. 2009 Jun 6;65(Pt 7):o1517–8. doi: 10.1107/S1600536809020844 (PMC2969417; doi:10.1107/S1600536809020844)
Supplement: Supplementary file 2 [file e-65-o1517-Isup2.hkl]

#
# h,k,l, Fc-squared, Fo-squared, sigma(Fo-squared) and status flag
#
data_I
_shelx_title ' tan60 in P 21/c'
_shelx_refln_list_code          4
_shelx_F_calc_maximum      111.01
_exptl_crystal_F_000       600.00
_reflns_d_resolution_high  0.7688
 
loop_
 _symmetry_equiv_pos_as_xyz
 'x, y, z'
 '-x, y+1/2, -z+1/2'
 '-x, -y, -z'
 'x, -y-1/2, z-1/2'
 
_cell_length_a     8.4164
_cell_length_b    18.2524
_cell_length_c    10.2246
_cell_angle_alpha  90.000
_cell_angle_beta  111.354
_cell_angle_gamma  90.000
 
_shelx_F_squared_multiplier     1.000
 
loop_
 _refln_index_h
 _refln_index_k
 _refln_index_l
 _refln_F_squared_calc
 _refln_F_squared_meas
 _refln_F_squared_sigma
 _refln_observed_status
   2   0   0     1173.31     1044.32     39.40 o
   3   0   0      128.17      147.00      5.67 o
   4   0   0      339.32      356.75     12.90 o
   5   0   0      188.83      180.46      5.63 o
   6   0   0       77.21       81.37      5.32 o
   7   0   0       76.79       73.98      3.64 o
   8   0   0       23.24       21.27      2.60 o
   9   0   0        9.56        8.95      5.69 o
  10   0   0       14.14       13.93     11.83 o
   2   1   0     4383.12     4623.25     73.89 o
   3   1   0       68.29       59.27      2.00 o
   4   1   0       25.48       25.64      1.19 o
   5   1   0       76.88       68.69      2.08 o
   6   1   0       50.07       52.55      2.04 o
   7   1   0       65.03       56.76      2.56 o
   8   1   0        8.86        6.92      1.83 o
   9   1   0      166.87      200.06     12.89 o
  10   1   0      546.34      593.35     20.07 o
   1   2   0      118.27       97.73      5.27 o
   2   2   0     8562.94    10188.81    121.11 o
   3   2   0      772.71      773.88     14.13 o
   4   2   0     1210.51     1270.23     24.28 o
   5   2   0      371.04      374.47      9.12 o
   6   2   0       37.00       39.73      2.58 o
   7   2   0      295.28      306.88      6.94 o
   8   2   0      233.41      256.89      6.05 o
   9   2   0        0.77        2.30      4.79 o
  10   2   0       94.06       98.35      6.27 o
   1   3   0     2948.98     3013.68     74.51 o
   2   3   0     7749.40     9112.41    101.39 o
   3   3   0       14.34       12.03      0.71 o
   4   3   0      431.27      462.47     10.62 o
   5   3   0      255.80      266.69      5.91 o
   6   3   0       66.58       56.81      2.60 o
   7   3   0      172.57      163.62      5.77 o
   8   3   0       15.75       11.54      1.63 o
   9   3   0       26.04       31.16      3.56 o
  10   3   0       51.94       43.53      4.41 o
   0   4   0       10.15       17.82      0.94 o
   1   4   0     2719.55     2691.63     27.17 o
   2   4   0     1128.46     1061.61     12.14 o
   3   4   0     5384.60     5894.26     67.97 o
   4   4   0       62.48       61.55      1.85 o
   5   4   0       74.08       90.02      2.61 o
   6   4   0      181.93      171.71      4.02 o
   7   4   0      311.69      293.69      8.07 o
   8   4   0        0.04        2.40      2.02 o
   9   4   0      107.64      110.68      7.94 o
  10   4   0        0.09        0.32      2.63 o
   1   5   0      224.50      237.48      2.69 o
   2   5   0     1152.98     1034.19     11.62 o
   3   5   0      186.15      192.53      2.75 o
   4   5   0       38.66       33.73      1.76 o
   5   5   0      136.08      133.72      3.57 o
   6   5   0      573.13      565.24     12.75 o
   7   5   0      528.34      516.78     11.70 o
   8   5   0       12.24       14.20      1.82 o
   9   5   0        0.11       -0.99      4.84 o
   0   6   0       26.78       36.69      1.56 o
   1   6   0      188.43      186.04      2.81 o
   2   6   0      242.56      259.16      3.49 o
   3   6   0     1043.78      977.11     11.31 o
   4   6   0      368.77      336.98      4.96 o
   5   6   0      270.14      269.23      5.86 o
   6   6   0       26.58       21.18      1.97 o
   7   6   0      384.96      376.69      9.49 o
   8   6   0      254.23      256.75      8.28 o
   9   6   0       25.05       25.51      4.04 o
   1   7   0      259.33      263.50      3.38 o
   2   7   0       18.45       14.37      0.83 o
   3   7   0     2731.60     2902.46     30.80 o
   4   7   0      572.90      604.79      8.07 o
   5   7   0     1369.91     1409.37     28.53 o
   6   7   0      243.37      249.68      6.71 o
   7   7   0      365.75      387.07      9.04 o
   8   7   0      184.39      186.22      6.38 o
   9   7   0        0.21        1.77      2.78 o
   0   8   0      165.57      183.86      3.68 o
   1   8   0        9.78        6.36      1.09 o
   2   8   0       80.11       87.67      2.23 o
   3   8   0     1056.05     1033.02     13.91 o
   4   8   0       78.36       78.68      2.20 o
   5   8   0      162.32      162.33      3.72 o
   6   8   0      989.95      953.19     21.53 o
   7   8   0       40.81       43.88      2.36 o
   8   8   0        1.39        2.39      2.01 o
   9   8   0        0.36        2.71      4.51 o
   1   9   0      189.03      202.70      3.57 o
   2   9   0      507.82      521.64      7.35 o
   3   9   0       22.43       23.68      1.33 o
   4   9   0      491.32      496.94      9.00 o
   5   9   0      469.23      428.77      8.37 o
   6   9   0      369.52      393.68      9.46 o
   7   9   0      229.68      233.10      6.46 o
   8   9   0      125.48      120.66      4.70 o
   9   9   0        0.03        1.25      2.79 o
   0  10   0       22.65       21.42      1.23 o
   1  10   0      219.15      230.60      5.40 o
   2  10   0       56.24       50.86      1.53 o
   3  10   0      200.03      186.55      3.12 o
   4  10   0        1.74        2.66      0.75 o
   5  10   0     2025.22     2094.66     39.04 o
   6  10   0      488.57      478.79     12.40 o
   7  10   0       52.94       38.90      2.76 o
   8  10   0        1.04        2.25      1.53 o
   9  10   0       92.15       77.81      6.94 o
   1  11   0      208.34      200.05      3.63 o
   2  11   0      948.63      999.04     12.37 o
   3  11   0      436.87      438.02      6.54 o
   4  11   0       73.22       67.90      2.47 o
   5  11   0     1677.44     1705.66     34.47 o
   6  11   0       95.01       96.52      3.06 o
   7  11   0       52.96       52.00      3.01 o
   8  11   0       16.80       14.54      2.54 o
   9  11   0       36.52       38.03      7.12 o
   0  12   0      214.24      227.96      8.25 o
   1  12   0        9.02       11.58      1.04 o
   2  12   0       20.35       23.98      1.15 o
   3  12   0      405.61      392.74      7.04 o
   4  12   0      260.87      237.17      6.20 o
   5  12   0      221.76      225.98      5.06 o
   6  12   0       13.14       11.48      1.38 o
   7  12   0        1.52       -1.59      3.56 o
   8  12   0        0.46       -0.75      2.80 o
   1  13   0        1.57        1.47      0.87 o
   2  13   0      481.12      499.52      8.92 o
   3  13   0       85.56       87.80      2.79 o
   4  13   0      478.54      462.74      8.49 o
   5  13   0      298.43      299.99      6.92 o
   6  13   0      201.62      205.52      5.00 o
   7  13   0      754.00      727.09     20.60 o
   8  13   0        0.20       -0.95      2.96 o
   0  14   0       86.53      103.69      7.68 o
   1  14   0       81.15       91.55      2.29 o
   2  14   0      347.13      372.09      6.74 o
   3  14   0      133.58      128.45      4.14 o
   4  14   0       98.03      103.60      3.27 o
   5  14   0       18.53       12.16      1.81 o
   6  14   0      477.35      500.24     13.12 o
   7  14   0       35.12       41.19      3.68 o
   8  14   0      196.88      201.88      8.83 o
   1  15   0      115.64      123.33      4.56 o
   2  15   0      467.40      489.26      8.14 o
   3  15   0      211.06      201.06      4.98 o
   4  15   0       13.91       11.44      1.64 o
   5  15   0       15.31       11.97      3.04 o
   6  15   0       19.04       14.98      4.54 o
   7  15   0      156.94      148.69     12.96 o
   0  16   0      401.23      440.29     13.21 o
   1  16   0       71.94       77.64      2.80 o
   2  16   0        3.69        2.29      0.95 o
   3  16   0        9.64        6.80      1.32 o
   4  16   0       82.72       89.09      2.93 o
   5  16   0       35.19       36.14      2.83 o
   6  16   0      199.49      215.78      9.31 o
   7  16   0       30.05       32.36      4.49 o
   1  17   0       24.54       27.86      1.77 o
   2  17   0      198.92      199.77      4.52 o
   3  17   0      100.00       93.05      2.61 o
   4  17   0       58.93       52.42      2.42 o
   5  17   0       21.55       24.68      3.49 o
   6  17   0       42.03       45.62      3.92 o
   7  17   0       13.60       14.08      3.14 o
   0  18   0        1.64       -0.83      2.36 o
   1  18   0      303.27      319.45      6.90 o
   2  18   0        8.84        6.88      1.59 o
   3  18   0       46.09       54.27      2.16 o
   4  18   0       26.25       25.17      2.41 o
   5  18   0       47.08       48.39      3.58 o
   6  18   0       85.27       86.58      9.68 o
   1  19   0       98.32       99.27      3.51 o
   2  19   0      146.64      155.15      4.86 o
   3  19   0      103.78      109.64      3.33 o
   4  19   0       21.63       14.48      2.41 o
   5  19   0        2.59        3.13      3.26 o
   6  19   0       10.38        2.76      2.31 o
   0  20   0      151.86      159.97      6.76 o
   1  20   0      192.32      185.58      4.81 o
   2  20   0        0.54       -0.36      2.14 o
   3  20   0        0.55        2.58      1.89 o
   4  20   0      103.66       96.17      6.42 o
   5  20   0        0.48        1.58      2.69 o
   1  21   0      180.62      188.26      8.64 o
   2  21   0        5.58        4.02      2.75 o
   3  21   0       24.26       31.34      4.46 o
   4  21   0       28.80       25.05      2.71 o
   0  22   0      496.10      619.73     23.07 o
   1  22   0       18.96       24.42      4.75 o
   2  22   0      187.67      188.64     13.44 o
   3  22   0        0.00       -3.07      3.07 o
   1  23   0      371.29      401.24     15.83 o
   2  23   0       11.93        7.31      4.75 o
 -10   1   1       64.84       71.73      5.92 o
  -9   1   1        2.27        0.84      1.53 o
  -8   1   1      305.65      288.10      7.39 o
  -7   1   1        4.20        5.66      1.07 o
  -6   1   1       62.11       57.63      2.06 o
  -5   1   1       96.03      103.56      2.72 o
  -4   1   1      276.16      275.21      5.67 o
  -3   1   1     3530.30     3471.57     49.96 o
  -2   1   1     3022.05     3039.77     35.26 o
  -1   1   1    12322.70     2247.64    482.55 o
   1   1   1    10839.57    13737.33    579.45 o
   2   1   1        0.01        1.40      0.66 o
   3   1   1       92.65       95.06      2.78 o
   4   1   1      200.00      223.57      5.16 o
   5   1   1      388.74      395.93      7.22 o
   6   1   1      169.61      177.62      4.86 o
   7   1   1        1.13        2.43      1.13 o
   8   1   1        0.34       -0.98      1.73 o
   9   1   1        9.09        7.36      5.36 o
 -10   2   1       19.09       16.01      2.68 o
  -9   2   1      446.43      450.25     12.06 o
  -8   2   1      400.08      422.19     10.46 o
  -7   2   1      608.99      587.76     12.67 o
  -6   2   1       21.13       26.54      1.76 o
  -5   2   1       73.15       85.63      2.23 o
  -4   2   1     1163.07     1155.60     17.62 o
  -3   2   1      575.51      523.61      7.79 o
  -2   2   1     1665.06     1565.29     22.58 o
  -1   2   1     1434.11      838.99     82.59 o
   0   2   1     1308.98      880.92     55.07 o
   1   2   1      281.08      242.14      4.39 o
   2   2   1     1706.85     1626.46     25.77 o
   3   2   1       60.68       58.33      2.28 o
   4   2   1        6.27        2.72      0.90 o
   5   2   1       19.27       30.49      1.65 o
   6   2   1       70.51       70.18      2.66 o
   7   2   1      131.35      127.26      3.98 o
   8   2   1      511.26      568.48     14.62 o
   9   2   1      165.64      155.07      6.59 o
 -10   3   1        1.45        0.26      3.80 o
  -9   3   1      238.38      236.29      7.57 o
  -8   3   1        5.10        2.29      1.17 o
  -7   3   1      129.88      127.71      3.97 o
  -6   3   1      329.91      342.11      7.85 o
  -5   3   1       37.21       35.35      1.53 o
  -4   3   1       40.50       41.22      1.56 o
  -3   3   1      203.50      204.98      3.45 o
  -2   3   1     6483.33     1788.83    110.03 o
  -1   3   1      504.80      458.93     22.73 o
   0   3   1       44.23       40.85      1.12 o
   1   3   1     4625.00     5044.01     64.53 o
   2   3   1     7147.48     8101.55    111.18 o
   3   3   1     1166.89     1093.94     16.28 o
   4   3   1      245.08      240.10      4.85 o
   5   3   1      814.06      855.24     16.76 o
   6   3   1      163.91      155.36      4.86 o
   7   3   1       15.47       15.25      1.87 o
   8   3   1        0.18       -1.00      1.84 o
   9   3   1       47.16       41.49      3.56 o
 -10   4   1       10.82       13.06      2.93 o
  -9   4   1       35.43       28.04      3.35 o
  -8   4   1        0.59       -1.37      1.81 o
  -7   4   1        9.58        7.90      1.64 o
  -6   4   1      160.70      169.81      4.92 o
  -5   4   1        0.11        1.64      0.58 o
  -4   4   1      655.50      672.55      9.15 o
  -3   4   1       58.02       56.08      1.63 o
   0   4   1     9446.24    11373.36    148.33 o
   1   4   1     6321.22     7068.10     87.71 o
   2   4   1     1029.43     1045.81     14.36 o
   3   4   1      595.27      545.33      8.13 o
   4   4   1       69.77       63.03      2.40 o
   5   4   1        7.49       10.88      1.62 o
   6   4   1        3.05        3.04      1.13 o
   7   4   1       27.50       22.48      2.38 o
   8   4   1        6.94        4.50      2.52 o
   9   4   1        2.88        1.70      4.54 o
 -10   5   1        2.19        4.90      2.62 o
  -9   5   1      365.72      367.37     11.28 o
  -8   5   1       56.63       49.68      2.80 o
  -7   5   1       16.60       16.91      1.53 o
  -6   5   1      588.23      562.00     14.43 o
  -5   5   1       44.24       39.23      1.56 o
  -4   5   1        5.62        7.20      0.84 o
  -3   5   1      142.60      159.33      2.58 o
  -2   5   1       52.53       45.53      1.01 o
  -1   5   1      560.61      518.39      7.19 o
   0   5   1     5833.28     6557.69     80.17 o
   1   5   1      776.09      735.70      7.74 o
   2   5   1     3356.63     3539.17     39.63 o
   3   5   1      110.02      108.39      2.92 o
   4   5   1      106.97      104.85      2.39 o
   5   5   1        0.29       -0.92      0.92 o
   6   5   1       23.93       20.29      1.87 o
   7   5   1       18.09       19.35      2.11 o
   8   5   1      962.04      975.98     24.57 o
   9   5   1       33.97       36.81      4.02 o
 -10   6   1       18.95       22.89      3.13 o
  -9   6   1       42.02       41.62      3.69 o
  -8   6   1      243.59      277.60     10.17 o
  -7   6   1      143.58      143.76      5.13 o
  -6   6   1      261.75      270.99      6.54 o
  -5   6   1      192.50      183.14      4.17 o
  -4   6   1     2918.57     3208.74     40.01 o
  -3   6   1      333.79      358.54      6.01 o
  -2   6   1      677.54      626.35     11.60 o
  -1   6   1     2716.01     2686.17     40.61 o
   0   6   1     1791.32     1654.62     20.90 o
   1   6   1      651.99      642.66      7.38 o
   2   6   1      667.19      622.62      7.58 o
   3   6   1     2113.65     2245.72     26.34 o
   4   6   1     1050.43     1069.95     14.54 o
   5   6   1      491.36      479.64     10.73 o
   6   6   1       62.65       64.11      2.75 o
   7   6   1        0.23        0.56      1.25 o
   8   6   1       99.37       93.93      4.75 o
   9   6   1      102.68       98.01      5.95 o
  -9   7   1        6.08        4.59      2.01 o
  -8   7   1        7.07        7.11      1.67 o
  -7   7   1       18.83       18.07      1.50 o
  -6   7   1      114.21      105.57      3.22 o
  -5   7   1       11.46       15.93      1.74 o
  -4   7   1     1075.05     1018.40     13.11 o
  -3   7   1        0.31        1.12      0.52 o
  -2   7   1      177.86      169.23      3.19 o
  -1   7   1        3.03        3.20      0.51 o
   0   7   1      206.50      186.08      2.94 o
   1   7   1       58.56       54.86      1.24 o
   2   7   1      250.31      243.05      5.59 o
   3   7   1     1734.83     1737.24     20.52 o
   4   7   1     2146.98     2241.15     28.10 o
   5   7   1       20.50       16.33      1.21 o
   6   7   1        2.23        2.96      1.47 o
   7   7   1        0.04       -0.03      1.40 o
   8   7   1       20.02       21.13      2.67 o
   9   7   1       26.55       30.10      6.89 o
  -9   8   1        2.23        4.82      2.47 o
  -8   8   1      138.79      129.51      5.23 o
  -7   8   1      580.72      569.48     13.89 o
  -6   8   1       68.03       63.13      2.48 o
  -5   8   1       51.41       54.17      1.71 o
  -4   8   1      187.10      200.80      3.38 o
  -3   8   1      402.74      409.50      5.88 o
  -2   8   1      389.70      378.29      5.36 o
  -1   8   1      271.13      252.14      3.81 o
   0   8   1      552.39      518.43      6.89 o
   1   8   1      185.23      169.18      2.61 o
   2   8   1       94.56       94.56      1.76 o
   3   8   1     2015.52     2037.63     26.04 o
   4   8   1      320.06      322.44      6.04 o
   5   8   1      128.84      128.82      3.22 o
   6   8   1     1240.82     1263.24     28.73 o
   7   8   1       62.44       64.00      2.90 o
   8   8   1       23.88       21.19      4.13 o
   9   8   1       54.23       41.26      4.84 o
  -9   9   1       28.26       27.68      3.07 o
  -8   9   1        3.58        2.38      3.84 o
  -7   9   1      232.95      233.16      7.72 o
  -6   9   1      792.55      779.35     18.46 o
  -5   9   1      375.21      364.02      6.68 o
  -4   9   1      183.89      188.64      3.42 o
  -3   9   1      195.66      192.06      3.96 o
  -2   9   1     1101.62     1186.91     13.84 o
  -1   9   1       32.95       29.85      1.14 o
   0   9   1       34.22       39.91      1.45 o
   1   9   1      273.59      242.33      3.35 o
   2   9   1      261.18      275.43      3.74 o
   3   9   1      101.87      106.81      3.79 o
   4   9   1       95.76       87.56      2.42 o
   5   9   1     1372.99     1386.03     27.47 o
   6   9   1       50.34       46.33      3.77 o
   7   9   1       10.71        7.87      1.74 o
   8   9   1       49.75       47.86      4.61 o
   9   9   1       16.97       17.50      4.19 o
  -9  10   1        0.19       -0.38      1.93 o
  -8  10   1       23.10       21.22      2.74 o
  -7  10   1      108.91      100.09      3.70 o
  -6  10   1       21.23       16.94      1.45 o
  -5  10   1        0.69        1.42      1.12 o
  -4  10   1        0.01       -0.15      0.75 o
  -3  10   1       12.00        7.22      0.88 o
  -2  10   1       23.29       18.17      1.48 o
  -1  10   1       57.49       51.31      2.17 o
   0  10   1      640.82      585.82      7.50 o
   1  10   1      312.32      355.56      4.57 o
   2  10   1      360.32      350.33      4.90 o
   3  10   1       24.84       21.53      1.19 o
   4  10   1     1357.21     1408.98     22.62 o
   5  10   1      402.62      404.27      8.31 o
   6  10   1       50.69       51.10      2.83 o
   7  10   1       88.99       93.95      4.71 o
   8  10   1        4.09        0.90      3.71 o
  -9  11   1       21.12       21.86      5.84 o
  -8  11   1      180.16      175.61      8.01 o
  -7  11   1      159.40      155.26      5.04 o
  -6  11   1       23.70       21.56      2.38 o
  -5  11   1       57.69       52.54      2.46 o
  -4  11   1      266.24      277.09      6.09 o
  -3  11   1      577.42      603.57      9.55 o
  -2  11   1      236.25      243.06      3.76 o
  -1  11   1       47.69       52.16      1.29 o
   0  11   1      354.86      373.72      7.06 o
   1  11   1      242.91      223.78      3.55 o
   2  11   1      821.16      844.50     10.74 o
   3  11   1      110.07      109.39      2.66 o
   4  11   1      272.05      290.89      6.05 o
   5  11   1      203.12      195.90      5.15 o
   6  11   1      269.96      240.30      7.30 o
   7  11   1        6.48        0.53      2.16 o
   8  11   1        4.19        7.15      2.65 o
  -9  12   1        0.41        1.23      1.76 o
  -8  12   1       91.42       88.72      5.27 o
  -7  12   1       33.47       27.74      2.44 o
  -6  12   1     1283.23     1366.88     26.37 o
  -5  12   1      190.23      209.17      4.98 o
  -4  12   1      356.44      352.39      7.24 o
  -3  12   1     1750.19     1768.59     26.75 o
  -2  12   1       62.56       64.07      2.09 o
  -1  12   1      606.01      616.55      8.08 o
   0  12   1      451.76      436.38      6.60 o
   1  12   1        7.27       10.45      1.08 o
   2  12   1      453.69      466.26      6.81 o
   3  12   1      205.85      209.37      4.04 o
   4  12   1      157.02      146.57      3.77 o
   5  12   1      193.81      193.15      4.79 o
   6  12   1        1.66       -1.40      2.62 o
   7  12   1        5.90        6.86      4.26 o
   8  12   1      108.35      131.92      8.11 o
  -8  13   1        5.62        5.06      1.96 o
  -7  13   1      125.51      127.98      6.33 o
  -6  13   1       21.97       21.27      1.37 o
  -5  13   1       13.28        8.72      1.44 o
  -4  13   1      752.72      724.39     14.58 o
  -3  13   1      169.97      183.06      4.29 o
  -2  13   1      114.38      131.07      2.87 o
  -1  13   1        6.27        2.70      0.75 o
   0  13   1      367.69      393.68      7.95 o
   1  13   1        5.88        6.27      0.87 o
   2  13   1        2.00        1.36      0.85 o
   3  13   1      543.57      535.21      8.22 o
   4  13   1        5.26        6.33      1.34 o
   5  13   1        1.39        0.90      1.44 o
   6  13   1       73.01       66.35      3.27 o
   7  13   1      357.72      360.19     14.35 o
   8  13   1        6.74        6.07      3.24 o
  -8  14   1        7.27        7.46      2.50 o
  -7  14   1       85.61       77.98      4.59 o
  -6  14   1        7.24       10.32      1.33 o
  -5  14   1        4.14        8.18      1.29 o
  -4  14   1        7.84        9.39      1.24 o
  -3  14   1       59.28       62.13      2.00 o
  -2  14   1      149.69      149.07      3.28 o
  -1  14   1        0.01        1.28      1.07 o
   0  14   1       85.68       85.46      2.44 o
   1  14   1        8.36       10.99      1.58 o
   2  14   1       65.59       60.97      2.12 o
   3  14   1       59.64       57.50      1.81 o
   4  14   1       31.60       24.80      2.05 o
   5  14   1        0.20        1.23      1.51 o
   6  14   1      214.11      195.19      7.62 o
   7  14   1      118.50      106.50      6.03 o
  -8  15   1        4.57        3.36      2.65 o
  -7  15   1       57.21       65.08      4.12 o
  -6  15   1       84.45       89.76      3.47 o
  -5  15   1        0.33        1.78      1.52 o
  -4  15   1        7.46        1.59      1.38 o
  -3  15   1        1.04       -0.14      0.88 o
  -2  15   1      794.43      847.63     14.08 o
  -1  15   1       20.06       18.82      1.31 o
   0  15   1       12.03       11.66      1.72 o
   1  15   1       42.06       41.16      1.96 o
   2  15   1        0.07        0.48      0.99 o
   3  15   1      184.10      177.92      4.53 o
   4  15   1        9.74        6.91      1.41 o
   5  15   1        9.96        9.16      1.73 o
   6  15   1       24.89       25.24      3.65 o
   7  15   1      258.99      271.60     12.14 o
  -7  16   1        3.10        0.77      1.69 o
  -6  16   1       44.10       37.96      3.41 o
  -5  16   1      145.74      147.44      4.99 o
  -4  16   1      588.02      597.00     11.68 o
  -3  16   1      382.76      392.76      7.50 o
  -2  16   1      499.31      508.43      9.31 o
  -1  16   1       69.97       69.14      2.71 o
   0  16   1      315.22      315.60      6.85 o
   1  16   1      341.94      338.56      6.94 o
   2  16   1        2.65        4.08      1.43 o
   3  16   1      429.28      440.92     10.85 o
   4  16   1        3.33        0.75      1.27 o
   5  16   1      466.87      470.26     13.58 o
   6  16   1       52.93       53.56      3.67 o
   7  16   1        6.68        7.91      2.54 o
  -7  17   1        8.96       13.63      3.14 o
  -6  17   1        0.10        1.49      2.02 o
  -5  17   1      269.26      269.29      7.97 o
  -4  17   1        0.50        1.50      1.36 o
  -3  17   1        7.27        3.18      1.75 o
  -2  17   1      151.75      146.01      4.88 o
  -1  17   1        0.61        1.49      1.26 o
   0  17   1        0.14        1.55      1.21 o
   1  17   1        0.02       -0.12      1.46 o
   2  17   1        0.01        0.87      1.11 o
   3  17   1       17.38       16.61      1.63 o
   4  17   1       12.75       14.64      2.38 o
   5  17   1      171.58      179.97      8.61 o
   6  17   1       90.32      110.77     10.29 o
  -6  18   1       29.30       30.91      2.56 o
  -5  18   1       31.05       26.76      3.26 o
  -4  18   1        8.31       11.74      1.38 o
  -3  18   1       23.19       23.33      3.19 o
  -2  18   1        2.83        2.69      1.13 o
  -1  18   1       16.44       13.18      1.60 o
   0  18   1       14.38       16.77      2.46 o
   1  18   1        6.06        4.76      1.82 o
   2  18   1       10.73       11.97      1.81 o
   3  18   1        1.26        1.62      1.47 o
   4  18   1       32.27       34.71      3.29 o
   5  18   1        2.01       -0.30      2.58 o
   6  18   1        0.87        0.48      4.09 o
  -6  19   1       68.48       64.41      4.92 o
  -5  19   1       24.95       28.26      2.46 o
  -4  19   1       85.34       66.59      3.71 o
  -3  19   1       14.86       12.66      1.84 o
  -2  19   1       45.10       44.72      2.39 o
  -1  19   1      397.24      428.08      8.57 o
   0  19   1      368.40      402.71      7.42 o
   1  19   1        3.42        3.41      1.96 o
   2  19   1      329.88      348.05      8.02 o
   3  19   1      401.07      429.84     11.28 o
   4  19   1        2.56        4.79      3.22 o
   5  19   1       80.38       75.74      4.57 o
  -5  20   1       29.86       22.93      3.21 o
  -4  20   1       20.43       20.15      2.43 o
  -3  20   1       17.07       15.97      2.34 o
  -2  20   1       29.81       28.24      2.42 o
  -1  20   1      244.39      263.01      6.52 o
   0  20   1        4.73        0.99      1.58 o
   1  20   1      162.52      163.45      4.54 o
   2  20   1       31.11       31.27      3.13 o
   3  20   1       73.28       61.31      5.33 o
   4  20   1        7.52        3.45      2.62 o
   5  20   1        3.15       -3.40      3.95 o
  -4  21   1       40.84       34.29      3.22 o
  -3  21   1       17.90       13.38      2.94 o
  -2  21   1       64.95       64.45      3.56 o
  -1  21   1       42.05       46.73      2.90 o
   0  21   1       21.87       24.19      3.18 o
   1  21   1        2.85        0.97      3.06 o
   2  21   1       35.32       37.85      3.61 o
   3  21   1       32.22       26.64      3.99 o
   4  21   1       12.48        8.53      3.01 o
  -4  22   1        0.01       -1.05      3.82 o
  -3  22   1        1.71        5.02      4.02 o
  -2  22   1       67.41       67.87      8.17 o
  -1  22   1      174.34      187.96      9.59 o
   0  22   1        1.55       -0.89      3.17 o
   1  22   1       40.66       46.06      4.40 o
   2  22   1      109.18      107.19      7.71 o
   3  22   1       85.38       84.74     11.57 o
  -2  23   1        0.45        4.73      4.09 o
  -1  23   1      205.09      196.67     11.37 o
   0  23   1        0.26       -5.22      5.22 o
   1  23   1      188.34      199.69     14.91 o
   2  23   1        0.00       -3.77      3.77 o
 -10   0   2      113.80      129.36      7.10 o
  -9   0   2       15.90       11.63      2.24 o
  -8   0   2       80.32       60.18      3.36 o
  -7   0   2      701.99      732.82     20.54 o
  -6   0   2       94.14       98.33      5.31 o
  -5   0   2        1.80        0.60      1.12 o
  -4   0   2     4163.15     4629.65     74.58 o
  -3   0   2      807.83      750.41     16.88 o
  -2   0   2     4396.38     4619.50     63.78 o
   0   0   2     4907.13     5568.69     85.83 o
   1   0   2      606.20      497.54     10.48 o
   2   0   2      333.28      330.30      8.52 o
   3   0   2      111.62      110.49      4.20 o
   4   0   2       15.33       14.69      1.79 o
   5   0   2     1160.65     1265.37     36.21 o
   6   0   2      207.40      184.70      6.94 o
   7   0   2      296.47      293.50      9.81 o
   8   0   2       42.93       47.62      4.05 o
   9   0   2       24.07       30.92      5.35 o
 -10   1   2      203.14      248.35     15.72 o
  -9   1   2      126.88      127.32      5.32 o
  -8   1   2       44.10       36.23      2.36 o
  -7   1   2       30.05       21.27      1.96 o
  -6   1   2      149.54      145.43      4.75 o
  -5   1   2       93.99       86.57      2.71 o
  -4   1   2       63.84       61.32      1.67 o
  -3   1   2      377.08      348.19      7.68 o
  -2   1   2      248.47      222.98      2.86 o
  -1   1   2      955.81      855.84     13.70 o
   0   1   2      106.81       81.40      1.20 o
   1   1   2     1324.32     1278.18     18.55 o
   2   1   2      107.11      123.14      2.78 o
   3   1   2        9.56       10.50      1.03 o
   4   1   2      142.90      133.93      4.77 o
   5   1   2      251.06      267.52      6.97 o
   6   1   2       48.56       54.79      2.42 o
   7   1   2        1.73        0.49      1.84 o
   8   1   2        4.28        2.96      2.35 o
   9   1   2       44.85       40.95      3.94 o
 -10   2   2        0.00        0.97      3.21 o
  -9   2   2       96.88       88.92      3.87 o
  -8   2   2        1.59        4.27      1.92 o
  -7   2   2       20.24       21.62      1.57 o
  -6   2   2       83.89       90.00      2.42 o
  -5   2   2      458.46      493.86      9.83 o
  -4   2   2       61.46       72.62      1.71 o
  -3   2   2       29.83       29.05      0.85 o
  -2   2   2       38.05       27.81      0.66 o
  -1   2   2      271.43      245.09      2.67 o
   0   2   2        3.16        3.91      0.26 o
   1   2   2       18.12       20.65      0.86 o
   2   2   2        3.96        5.02      0.74 o
   3   2   2      361.58      378.72      7.29 o
   4   2   2      582.83      617.09     10.49 o
   5   2   2       85.51       89.99      2.95 o
   6   2   2        0.64        0.11      1.03 o
   7   2   2       28.81       27.46      2.24 o
   8   2   2       15.12       10.10      2.26 o
   9   2   2       23.95       23.99      4.12 o
 -10   3   2       71.81       79.89      6.18 o
  -9   3   2        8.10        7.97      1.94 o
  -8   3   2       51.39       45.30      2.31 o
  -7   3   2      566.68      552.78     11.79 o
  -6   3   2       35.51       39.05      1.85 o
  -5   3   2      158.44      148.72      3.25 o
  -4   3   2      737.77      779.01     10.21 o
  -3   3   2      323.14      319.60      9.55 o
  -2   3   2      145.49      133.47      2.28 o
  -1   3   2      386.92      354.29      3.45 o
   0   3   2     7030.86     8377.38    108.38 o
   1   3   2     7946.83     9261.60    154.92 o
   2   3   2      162.16      190.60      3.39 o
   3   3   2      907.55      935.29     14.86 o
   4   3   2      322.53      296.59      6.04 o
   5   3   2      578.88      568.52     11.70 o
   6   3   2      111.00      103.99      3.58 o
   7   3   2      162.70      159.17      5.00 o
   8   3   2      136.29      162.26      5.88 o
   9   3   2        2.86        5.64      2.97 o
 -10   4   2        5.14        4.78      2.17 o
  -9   4   2       21.30       17.41      1.88 o
  -8   4   2      150.36      145.31      5.26 o
  -7   4   2       97.32       97.22      2.87 o
  -6   4   2        9.75       14.01      0.95 o
  -5   4   2      118.31      119.94      3.57 o
  -4   4   2      121.15      126.82      2.63 o
  -3   4   2      185.34      163.23      7.08 o
  -2   4   2      121.28       57.96      3.88 o
  -1   4   2     3877.00     4036.17     40.98 o
   0   4   2    10684.92    13605.26    191.86 o
   1   4   2      143.92      139.12      3.11 o
   2   4   2        2.74        4.70      0.74 o
   3   4   2      209.27      202.07      3.90 o
   4   4   2      281.65      282.93      5.37 o
   5   4   2      591.28      553.45     12.23 o
   6   4   2      637.69      630.95     13.63 o
   7   4   2       99.74       97.46      3.69 o
   8   4   2        0.93        4.00      2.55 o
   9   4   2        1.35        6.19      3.19 o
 -10   5   2        0.01        2.34      2.38 o
  -9   5   2        0.39       -0.42      2.05 o
  -8   5   2       28.04       21.24      2.55 o
  -7   5   2       21.21       23.04      1.62 o
  -6   5   2      162.03      167.92      4.38 o
  -5   5   2       12.19        8.67      1.08 o
  -4   5   2        1.58        3.14      0.53 o
  -3   5   2      244.20      245.15      4.32 o
  -2   5   2       10.04        8.46      1.10 o
  -1   5   2     1109.08     1074.68     11.59 o
   0   5   2     5337.90     5845.10     66.16 o
   1   5   2      567.15      524.13      6.92 o
   2   5   2      281.88      257.59      4.59 o
   3   5   2     1119.71     1136.05     16.56 o
   4   5   2        0.64        1.67      0.94 o
   5   5   2       85.54       79.90      2.90 o
   6   5   2      196.82      210.51      5.94 o
   7   5   2       32.47       34.11      2.33 o
   8   5   2       25.86       20.78      3.16 o
   9   5   2        1.40        1.84      2.93 o
 -10   6   2        3.51        5.53      4.43 o
  -9   6   2       16.03       18.36      3.21 o
  -8   6   2      313.59      325.29      8.62 o
  -7   6   2        5.09        3.93      1.69 o
  -6   6   2       25.20       24.64      1.76 o
  -5   6   2       10.99        7.82      0.66 o
  -4   6   2      191.88      201.10      3.66 o
  -3   6   2        1.24        1.53      0.42 o
  -2   6   2      372.28      361.13      6.53 o
  -1   6   2       27.71       26.39      1.52 o
   0   6   2     2135.35     2196.28     24.95 o
   1   6   2     2734.33     2881.07     32.93 o
   2   6   2      948.30      895.21      9.23 o
   3   6   2      349.89      311.82      5.59 o
   4   6   2      914.13      955.10     11.87 o
   5   6   2       33.01       36.63      1.88 o
   6   6   2        5.52        5.67      1.59 o
   7   6   2       75.13       68.40      4.24 o
   8   6   2        3.36        2.38      2.63 o
   9   6   2       38.69       30.50      3.90 o
 -10   7   2       16.13        8.84      2.80 o
  -9   7   2       56.19       61.87      3.62 o
  -8   7   2       37.77       34.77      2.01 o
  -7   7   2      159.39      151.97      4.65 o
  -6   7   2        0.03        0.81      0.60 o
  -5   7   2       43.39       36.71      1.68 o
  -4   7   2      767.11      773.85     10.70 o
  -3   7   2      134.41      127.73      2.66 o
  -2   7   2      187.32      199.07      6.09 o
  -1   7   2      170.22      154.63      3.13 o
   0   7   2       67.77       68.90      1.48 o
   1   7   2      512.39      486.18      5.70 o
   2   7   2     3625.59     3985.59     47.29 o
   3   7   2        0.02       -0.93      0.93 o
   4   7   2      217.14      232.94      4.34 o
   5   7   2      103.18       98.94      3.12 o
   6   7   2       98.45       92.82      3.59 o
   7   7   2        2.81        2.55      2.05 o
   8   7   2        3.36        0.06      2.81 o
   9   7   2        8.65        1.44      4.43 o
 -10   8   2        0.05        1.15      2.44 o
  -9   8   2       84.86       77.79      4.54 o
  -8   8   2        1.32        0.96      1.66 o
  -7   8   2      145.40      152.58      4.36 o
  -6   8   2      184.74      189.27      4.24 o
  -5   8   2      976.28      972.98     16.33 o
  -4   8   2        2.10        3.66      0.60 o
  -3   8   2     1428.70     1452.02     20.42 o
  -2   8   2      212.25      214.21      3.71 o
   0   8   2       14.69       17.02      1.06 o
   1   8   2       16.48       20.51      0.91 o
   2   8   2      311.39      357.91      5.60 o
   3   8   2      281.13      269.83      4.49 o
   4   8   2       21.00       18.66      1.60 o
   5   8   2      102.71       94.67      3.92 o
   6   8   2      113.34       97.02      3.93 o
   7   8   2        6.72        5.23      2.39 o
   8   8   2       12.64       10.85      6.03 o
  -9   9   2       22.00       24.81      4.68 o
  -8   9   2       77.59       81.38      2.55 o
  -7   9   2       66.67       67.52      2.90 o
  -6   9   2      290.66      282.99      8.03 o
  -5   9   2      311.69      285.27      5.70 o
  -4   9   2        3.85        4.06      0.95 o
  -3   9   2       86.30      100.13      2.20 o
  -2   9   2        2.09        1.41      0.59 o
  -1   9   2       44.96       49.60      1.73 o
   0   9   2      417.77      454.07      7.98 o
   1   9   2      756.85      737.63      7.29 o
   2   9   2       50.98       35.92      1.22 o
   3   9   2      125.96      115.21      3.83 o
   4   9   2      245.10      237.80      5.68 o
   5   9   2      165.61      166.65      4.23 o
   6   9   2       88.50       83.49      4.02 o
   7   9   2      143.43      137.26      7.52 o
   8   9   2        6.58        6.53      2.91 o
  -9  10   2       13.08        5.73      1.83 o
  -8  10   2       93.81       96.75      3.17 o
  -7  10   2      331.70      343.90      8.00 o
  -6  10   2      227.24      222.37      5.27 o
  -5  10   2      326.23      337.24      6.79 o
  -4  10   2       36.78       35.49      2.54 o
  -3  10   2      185.51      200.11      3.80 o
  -2  10   2        8.75       10.17      1.19 o
  -1  10   2      242.38      281.12      4.68 o
   0  10   2     1082.69     1181.04     13.83 o
   1  10   2      308.63      311.28      6.73 o
   2  10   2      110.43      101.79      2.07 o
   3  10   2        7.65        8.16      0.89 o
   4  10   2       29.55       32.72      1.81 o
   5  10   2      117.30      105.90      3.66 o
   6  10   2       43.13       45.90      3.39 o
   7  10   2       71.81       62.53      5.14 o
   8  10   2       34.48       32.43      7.82 o
  -9  11   2       47.63       48.08      4.61 o
  -8  11   2       77.23       86.22      2.96 o
  -7  11   2       60.54       65.44      3.34 o
  -6  11   2      812.07      829.67     16.51 o
  -5  11   2     1032.59     1061.60     20.48 o
  -4  11   2      288.57      287.01      6.01 o
  -3  11   2      134.71      142.34      4.17 o
  -2  11   2       62.92       62.13      1.95 o
  -1  11   2       68.46       76.93      2.34 o
   0  11   2        1.06        1.68      0.77 o
   1  11   2       16.19       21.58      1.29 o
   2  11   2        0.67        0.56      0.68 o
   3  11   2      112.97      107.24      2.55 o
   4  11   2       44.19       40.66      2.09 o
   5  11   2      452.52      463.89     10.33 o
   6  11   2      217.76      221.47      6.65 o
   7  11   2      206.88      238.11     11.19 o
   8  11   2        8.26        6.15      3.27 o
  -9  12   2       66.44       63.76      6.07 o
  -8  12   2        4.95        5.13      2.01 o
  -7  12   2        1.11        2.55      2.03 o
  -6  12   2       86.05       89.09      4.04 o
  -5  12   2        3.06        3.69      0.89 o
  -4  12   2      276.82      263.50      4.72 o
  -3  12   2        5.81        7.64      0.88 o
  -2  12   2       27.00       27.66      1.94 o
  -1  12   2      507.00      531.75      7.94 o
   0  12   2       90.04       90.96      2.19 o
   1  12   2        0.15       -0.05      0.81 o
   2  12   2       38.35       40.33      1.41 o
   3  12   2       17.82       14.86      1.59 o
   4  12   2       32.38       29.71      1.60 o
   5  12   2        2.01        0.38      1.41 o
   6  12   2       51.26       42.39      3.36 o
   7  12   2       10.24       11.64      2.89 o
   8  12   2       22.63       30.57      4.28 o
  -8  13   2       10.06        9.08      1.81 o
  -7  13   2        2.21        1.31      1.06 o
  -6  13   2      314.80      334.38      7.62 o
  -5  13   2      963.63      959.13     19.96 o
  -4  13   2      414.85      428.23      8.01 o
  -3  13   2       46.77       60.04      2.30 o
  -2  13   2      247.69      252.80      4.41 o
  -1  13   2        5.88        5.20      1.02 o
   0  13   2       74.61       80.99      3.00 o
   1  13   2       30.12       33.73      1.56 o
   2  13   2        0.34       -0.20      1.05 o
   3  13   2        6.71        5.96      0.93 o
   4  13   2        6.40        5.37      1.40 o
   5  13   2        2.75        1.80      1.68 o
   6  13   2      176.52      177.62      6.21 o
   7  13   2       91.46       84.59      6.22 o
  -8  14   2       32.24       23.15      6.06 o
  -7  14   2        0.22        1.39      1.66 o
  -6  14   2       39.35       37.75      2.52 o
  -5  14   2      159.22      152.45      4.53 o
  -4  14   2      197.39      196.76      4.40 o
  -3  14   2       17.42       15.28      1.16 o
  -2  14   2      107.31      113.52      2.79 o
  -1  14   2      624.84      664.13     11.83 o
   0  14   2        7.61        8.21      1.49 o
   1  14   2        1.27        2.17      0.92 o
   2  14   2       18.79       22.46      1.60 o
   3  14   2      185.11      186.82      4.13 o
   4  14   2        0.39        0.66      1.02 o
   5  14   2      103.73      114.11      4.82 o
   6  14   2       83.93       77.97      4.50 o
   7  14   2      261.34      251.61     11.62 o
  -8  15   2        2.02        2.82      3.19 o
  -7  15   2        4.31        6.12      1.76 o
  -6  15   2        9.52        8.76      1.36 o
  -5  15   2       55.29       49.45      2.07 o
  -4  15   2        1.91        3.13      1.32 o
  -3  15   2       24.21       23.62      1.34 o
  -2  15   2      972.29     1015.85     16.50 o
  -1  15   2       12.28       12.27      1.08 o
   0  15   2       13.43       11.06      1.06 o
   1  15   2        4.20        3.74      1.50 o
   2  15   2      210.01      210.41      4.30 o
   3  15   2      331.74      308.90      7.13 o
   4  15   2        3.08        3.37      1.34 o
   5  15   2        2.83       -0.72      2.03 o
   6  15   2        0.32       -2.15      3.65 o
   7  15   2       60.93       47.31      4.14 o
  -7  16   2       16.75       13.74      1.74 o
  -6  16   2        0.05       -0.69      2.02 o
  -5  16   2       27.79       24.46      3.41 o
  -4  16   2       39.03       40.25      1.87 o
  -3  16   2       97.81       87.91      2.73 o
  -2  16   2       29.86       29.66      1.55 o
  -1  16   2      326.24      348.32      7.41 o
   0  16   2       23.82       20.36      1.80 o
   1  16   2      120.02      130.34      4.09 o
   2  16   2      148.06      135.09      5.61 o
   3  16   2        8.09        7.10      1.20 o
   4  16   2       11.67       13.76      1.86 o
   5  16   2       28.92       28.67      2.71 o
   6  16   2       75.88       87.05      6.43 o
  -7  17   2       31.06       35.44      3.13 o
  -6  17   2       81.08       74.14      6.77 o
  -5  17   2       38.27       33.40      2.71 o
  -4  17   2       26.64       22.68      1.70 o
  -3  17   2      115.74      112.63      2.99 o
  -2  17   2       21.28       20.22      1.69 o
  -1  17   2      186.92      196.32      6.63 o
   0  17   2        0.88        0.37      1.25 o
   1  17   2        1.10        0.18      1.15 o
   2  17   2      258.08      262.30      7.49 o
   3  17   2      143.07      129.12      4.29 o
   4  17   2        1.09       -0.52      2.23 o
   5  17   2      139.12      137.62      6.00 o
   6  17   2       73.11       81.59      7.68 o
  -7  18   2        1.41        1.22      5.00 o
  -6  18   2        5.50        7.32      2.40 o
  -5  18   2       59.77       69.65      3.34 o
  -4  18   2       24.82       24.49      2.04 o
  -3  18   2       12.36       12.49      1.45 o
  -2  18   2      116.57      121.68      3.48 o
  -1  18   2      255.20      274.55      6.17 o
   0  18   2       37.26       41.03      2.54 o
   1  18   2       74.20       69.27      2.68 o
   2  18   2       15.78       12.94      1.91 o
   3  18   2        0.42       -1.62      2.22 o
   4  18   2       88.35      102.24      5.50 o
   5  18   2        3.71        9.15      3.90 o
  -6  19   2      114.67       99.93      6.43 o
  -5  19   2       11.60       13.34      2.35 o
  -4  19   2       30.19       29.06      3.20 o
  -3  19   2       32.03       27.06      1.76 o
  -2  19   2      542.24      604.15     10.64 o
  -1  19   2       22.62       22.58      2.98 o
   0  19   2      529.84      562.87     11.29 o
   1  19   2       10.38       12.70      2.34 o
   2  19   2       10.35        7.74      2.10 o
   3  19   2        9.09        0.07      5.45 o
   4  19   2        3.66       -0.08      2.44 o
   5  19   2        7.97       15.04      3.43 o
  -5  20   2      121.20      104.11      6.54 o
  -4  20   2       54.07       59.87      3.48 o
  -3  20   2       27.59       32.99      3.02 o
  -2  20   2        5.60        0.81      3.38 o
  -1  20   2        0.10       -1.38      1.38 o
   0  20   2      283.62      289.82      8.38 o
   1  20   2        2.94        1.14      2.46 o
   2  20   2        0.19       -0.50      2.62 o
   3  20   2        0.00        2.22      3.00 o
   4  20   2       36.07       31.14     13.47 o
  -5  21   2        4.68        9.65      3.71 o
  -4  21   2       30.27       25.26      3.06 o
  -3  21   2        1.93        7.05      3.28 o
  -2  21   2        7.14        4.52      4.83 o
  -1  21   2        0.85       -2.57      2.57 o
   0  21   2        5.53        2.54      3.16 o
   1  21   2        2.57        0.64      2.62 o
   2  21   2      130.17      136.64      7.28 o
   3  21   2        0.86        2.50      2.89 o
  -4  22   2       59.31       61.79      5.39 o
  -3  22   2       94.77       90.95      6.41 o
  -2  22   2       23.77       24.45      4.02 o
  -1  22   2       16.17       17.70      4.04 o
   0  22   2        8.13        6.51      3.73 o
   1  22   2      151.36      152.14     10.56 o
   2  22   2        7.37        9.89      4.37 o
  -2  23   2        6.14        5.83      2.79 o
  -1  23   2        0.45       -3.05      3.29 o
   0  23   2      118.80      106.08      7.28 o
   1  23   2       35.27       31.29      4.05 o
 -10   1   3       25.65       26.84      4.92 o
  -9   1   3       21.97       20.97      2.13 o
  -8   1   3       38.36       37.11      1.95 o
  -7   1   3        4.14        3.48      1.25 o
  -6   1   3     2251.09     2372.66     44.60 o
  -5   1   3      251.25      268.96      6.46 o
  -4   1   3      676.59      684.44      8.75 o
  -3   1   3       11.80        7.18      0.50 o
  -2   1   3      981.67      884.60      8.59 o
  -1   1   3     2193.18     2140.96     18.92 o
   0   1   3      320.05      255.32      2.81 o
   1   1   3      189.40      181.19      2.83 o
   2   1   3       65.33       73.07      2.16 o
   3   1   3       32.52       35.57      1.69 o
   4   1   3        0.18        3.23      1.22 o
   5   1   3      258.05      260.52      6.62 o
   6   1   3       77.20       79.03      3.18 o
   7   1   3       57.73       59.20      4.20 o
   8   1   3       10.33       10.71      2.30 o
   9   1   3       11.91       14.43      3.61 o
 -10   2   3      223.89      251.64      9.02 o
  -9   2   3       41.31       43.54      2.20 o
  -8   2   3       15.54       12.70      1.19 o
  -7   2   3      286.02      272.14      8.80 o
  -6   2   3        7.65        9.69      1.65 o
  -5   2   3       36.68       32.18      1.17 o
  -4   2   3        3.58        8.66      0.57 o
  -3   2   3       70.26       73.08      1.18 o
  -2   2   3        0.16        0.31      0.25 o
  -1   2   3       13.28       12.34      0.46 o
   0   2   3     1018.69     1025.29     11.21 o
   1   2   3       42.79       48.90      1.45 o
   2   2   3       33.11       26.74      1.27 o
   3   2   3        0.33        2.22      0.82 o
   4   2   3     2444.51     2642.58     46.44 o
   5   2   3       48.07       42.86      2.70 o
   6   2   3      293.18      302.12      7.93 o
   7   2   3       45.51       51.78      4.44 o
   8   2   3        7.74        7.73      2.79 o
 -10   3   3      102.25      110.78      4.86 o
  -9   3   3       69.93       69.15      3.18 o
  -8   3   3      450.59      462.07      9.72 o
  -7   3   3       16.57       17.64      1.77 o
  -6   3   3       15.11       18.64      1.11 o
  -5   3   3      131.45      151.27      2.68 o
  -4   3   3     1287.48     1309.82     16.82 o
  -3   3   3     1736.25     1794.01     19.72 o
  -2   3   3        1.26        0.65      0.57 o
  -1   3   3      137.98      132.19      1.58 o
   0   3   3     6704.69     7469.18     82.77 o
   1   3   3     1260.43     1247.61     17.63 o
   2   3   3     1501.93     1544.65     23.79 o
   3   3   3       18.58       23.33      1.17 o
   4   3   3      109.49      112.95      3.20 o
   5   3   3      274.94      287.77      6.26 o
   6   3   3       79.56       78.22      3.11 o
   7   3   3        1.28        1.99      1.89 o
   8   3   3        8.46        4.95      3.21 o
 -10   4   3        2.86        2.39      2.17 o
  -9   4   3       48.74       39.01      3.12 o
  -8   4   3      759.97      757.40     20.78 o
  -7   4   3        3.28        1.21      0.68 o
  -6   4   3       13.26        9.85      0.73 o
  -5   4   3       41.90       35.28      1.33 o
  -4   4   3       45.11       52.13      3.31 o
  -3   4   3        5.02       13.34      1.20 o
  -2   4   3      867.23      796.14      7.96 o
  -1   4   3        0.36        0.21      1.18 o
   0   4   3     1425.05     1439.41     19.35 o
   1   4   3      584.59      561.05      8.42 o
   2   4   3      651.47      687.96     11.47 o
   3   4   3      342.98      341.26      6.61 o
   4   4   3       15.87       17.99      1.17 o
   5   4   3      762.37      742.90     16.48 o
   6   4   3       40.17       35.88      2.54 o
   7   4   3       91.61       95.43      5.75 o
   8   4   3      165.85      163.74      6.97 o
 -10   5   3        7.95       13.95      2.19 o
  -9   5   3        2.74        4.92      1.08 o
  -8   5   3       32.83       33.11      1.94 o
  -7   5   3      356.75      353.94      7.00 o
  -6   5   3      144.99      136.65      2.19 o
  -5   5   3        1.25        1.09      1.04 o
  -4   5   3      638.89      666.55     11.73 o
  -3   5   3     1879.18     1885.93     24.20 o
  -2   5   3     2875.12     3049.09     29.74 o
  -1   5   3      184.82      169.20      2.32 o
   0   5   3     2146.33     1983.03     29.12 o
   1   5   3       68.22       66.05      2.05 o
   2   5   3     1656.52     1717.50     22.45 o
   3   5   3      287.28      295.56      5.37 o
   4   5   3      390.67      394.77      8.59 o
   5   5   3       52.45       46.77      2.56 o
   6   5   3      160.94      156.73      4.95 o
   7   5   3        0.29        2.50      1.99 o
   8   5   3       71.16       70.89      6.63 o
 -10   6   3        2.77       -0.12      2.33 o
  -9   6   3       44.16       37.03      3.55 o
  -8   6   3        2.50        0.55      1.26 o
  -7   6   3       19.53       15.84      1.55 o
  -6   6   3       10.74       11.96      1.61 o
  -5   6   3       71.66       73.39      2.70 o
  -4   6   3      632.03      602.28     11.20 o
  -3   6   3      378.30      354.49      8.09 o
  -2   6   3     1001.23     1067.01     11.33 o
  -1   6   3       69.61       67.99      1.54 o
   0   6   3        1.85        4.39      0.59 o
   1   6   3     1763.80     1877.40     24.97 o
   2   6   3       35.40       28.95      1.20 o
   3   6   3      202.10      206.60      4.53 o
   4   6   3        7.20        9.89      1.30 o
   5   6   3       37.03       33.92      1.78 o
   6   6   3       94.89      103.96      3.96 o
   7   6   3      401.16      448.98     12.76 o
   8   6   3       27.81       31.54      4.88 o
 -10   7   3       31.40       31.99      8.70 o
  -9   7   3       47.21       50.90      2.64 o
  -8   7   3      137.39      129.87      3.49 o
  -7   7   3      132.71      122.21      5.14 o
  -6   7   3      367.27      357.28      8.91 o
  -5   7   3       16.44       25.68      2.49 o
  -4   7   3       14.33       17.28      1.84 o
  -3   7   3     3503.66     3822.89     56.26 o
  -2   7   3        5.31        9.74      0.81 o
  -1   7   3      313.72      322.49      4.43 o
   0   7   3        3.05        2.02      0.80 o
   1   7   3       23.63       23.84      1.18 o
   2   7   3      827.99      861.53     11.77 o
   3   7   3      143.29      142.07      2.93 o
   4   7   3      682.47      688.04     13.44 o
   5   7   3       23.25       23.28      1.68 o
   6   7   3        2.20        0.30      1.58 o
   7   7   3       81.17       76.14      3.88 o
   8   7   3       38.03       36.20      5.50 o
 -10   8   3       34.55       29.12      4.85 o
  -9   8   3      134.70      132.53      8.10 o
  -8   8   3        1.33        0.51      3.70 o
  -7   8   3       36.86       30.52      2.91 o
  -6   8   3      142.52      140.77      4.22 o
  -5   8   3      408.84      420.88     10.34 o
  -4   8   3      130.81      133.43      9.01 o
  -3   8   3      506.26      521.59     15.05 o
  -2   8   3      142.53      145.45      2.96 o
  -1   8   3     3037.07     3262.19     35.64 o
   0   8   3     1905.93     1921.67     23.16 o
   1   8   3      336.95      338.38      5.50 o
   2   8   3      455.82      451.42      6.33 o
   3   8   3      144.74      148.08      3.38 o
   4   8   3       40.81       31.74      1.62 o
   5   8   3       38.97       37.55      1.97 o
   6   8   3        9.29        8.42      2.29 o
   7   8   3       66.69       67.83      6.76 o
   8   8   3       16.73       20.43      6.60 o
 -10   9   3        0.16       -1.44      4.61 o
  -9   9   3        6.36       13.36      3.67 o
  -8   9   3       49.89       51.80      4.89 o
  -7   9   3        2.79        1.24      1.88 o
  -6   9   3      119.32      117.37      4.95 o
  -5   9   3     1410.33     1419.57     26.00 o
  -4   9   3       39.47       43.13      1.62 o
  -3   9   3       19.07       18.68      1.61 o
  -2   9   3      301.37      346.91      6.00 o
  -1   9   3     1410.03     1462.92     17.56 o
   0   9   3        8.02       15.88      0.95 o
   1   9   3      318.32      341.73      5.81 o
   2   9   3      198.24      186.43      3.97 o
   3   9   3       77.77       72.82      2.37 o
   4   9   3        7.22        2.61      1.23 o
   5   9   3       75.47       73.54      2.71 o
   6   9   3       27.07       23.97      2.78 o
   7   9   3       27.97       19.07      3.20 o
   8   9   3      105.17      111.30      6.37 o
  -9  10   3       97.95      113.64      6.02 o
  -8  10   3       50.19       51.54      5.10 o
  -7  10   3      385.73      378.10     11.46 o
  -6  10   3       46.86       43.99      3.77 o
  -5  10   3       75.36       76.08      3.27 o
  -4  10   3        0.34        0.35      0.47 o
  -3  10   3      122.95      132.25      3.15 o
  -2  10   3      549.78      551.57     11.88 o
  -1  10   3      248.85      242.66      3.73 o
   0  10   3      413.80      400.53      5.78 o
   1  10   3       17.72       21.26      2.05 o
   2  10   3       10.60        9.57      1.32 o
   3  10   3        0.00        0.20      0.76 o
   4  10   3       25.03       27.78      1.89 o
   5  10   3       11.02       12.29      1.64 o
   6  10   3       13.26       13.00      2.32 o
   7  10   3        6.89        1.76      3.54 o
   8  10   3       54.87       64.09      5.49 o
  -9  11   3       25.51       22.15      5.23 o
  -8  11   3        2.60        0.27      3.27 o
  -7  11   3       40.89       42.57      4.01 o
  -6  11   3      111.75      111.30      4.09 o
  -5  11   3        9.14       12.46      1.32 o
  -4  11   3        0.62       -0.40      0.81 o
  -3  11   3        0.92        1.95      1.00 o
  -2  11   3        7.22        4.60      1.00 o
  -1  11   3        1.97        3.52      0.76 o
   0  11   3       13.87       13.96      0.99 o
   1  11   3      103.08      110.53      3.00 o
   2  11   3       88.48       94.34      2.36 o
   3  11   3       85.32       90.88      2.67 o
   4  11   3      264.05      253.67      5.89 o
   5  11   3        3.41       -1.31      1.77 o
   6  11   3        1.98        0.76      2.35 o
   7  11   3        1.75        0.19      1.79 o
  -9  12   3       31.87       25.92      4.72 o
  -8  12   3      163.73      190.70     12.86 o
  -7  12   3        9.90       11.15      3.99 o
  -6  12   3      190.14      189.33     10.07 o
  -5  12   3       80.73       74.70      2.58 o
  -4  12   3      223.11      229.88      5.15 o
  -3  12   3       93.51      103.46      2.64 o
  -2  12   3      470.95      516.69      8.30 o
  -1  12   3        0.26        1.23      0.81 o
   0  12   3        8.10        9.90      0.86 o
   1  12   3      181.52      196.61      3.90 o
   2  12   3       86.18       83.06      2.41 o
   3  12   3       44.21       33.66      1.61 o
   4  12   3       36.22       27.84      2.29 o
   5  12   3       16.04       10.48      2.36 o
   6  12   3       24.38       23.10      2.57 o
   7  12   3        9.10        9.45      2.21 o
  -9  13   3       14.62       14.11      4.31 o
  -8  13   3       19.39       21.17      3.06 o
  -7  13   3      275.48      329.35     18.81 o
  -6  13   3       17.46       18.79      3.27 o
  -5  13   3       86.83       90.84      2.34 o
  -4  13   3       87.86       84.14      4.32 o
  -3  13   3       50.72       53.40      2.27 o
  -2  13   3       54.96       60.40      1.85 o
  -1  13   3      318.23      332.45      5.63 o
   0  13   3      130.09      143.72      3.07 o
   1  13   3       23.32       21.38      1.21 o
   2  13   3        0.02        0.14      1.40 o
   3  13   3       51.26       43.13      1.82 o
   4  13   3      349.85      342.70      8.20 o
   5  13   3       15.52       11.70      2.06 o
   6  13   3      249.26      270.33     11.28 o
   7  13   3        5.86        7.75      3.40 o
  -8  14   3        6.08        4.21      2.82 o
  -7  14   3        1.69        3.62      2.28 o
  -6  14   3      151.57      151.01      3.70 o
  -5  14   3        0.96       -0.37      0.91 o
  -4  14   3       82.29       84.62      2.43 o
  -3  14   3       35.81       34.77      1.64 o
  -2  14   3      529.30      551.51      8.85 o
  -1  14   3        1.89        0.28      0.91 o
   0  14   3       47.68       49.99      1.91 o
   1  14   3      336.16      322.41      5.94 o
   2  14   3      151.40      140.36      4.22 o
   3  14   3        4.52        7.24      0.99 o
   4  14   3       10.13        8.46      1.56 o
   5  14   3       30.29       31.94      3.34 o
   6  14   3        5.19        4.58      2.91 o
  -8  15   3       16.45       11.32      4.68 o
  -7  15   3        2.68       -1.00      6.30 o
  -6  15   3      243.32      265.35      7.27 o
  -5  15   3      150.68      160.11      4.79 o
  -4  15   3       40.53       39.87      2.21 o
  -3  15   3       23.87       23.67      1.80 o
  -2  15   3        9.42        7.10      1.55 o
  -1  15   3        0.57        0.06      0.89 o
   0  15   3        0.02        0.08      1.31 o
   1  15   3      352.43      323.47      6.17 o
   2  15   3        1.89        1.04      1.73 o
   3  15   3      105.33       85.57      3.75 o
   4  15   3      110.51      114.44      4.11 o
   5  15   3       57.27       57.72      3.53 o
   6  15   3      170.00      195.28     12.68 o
  -8  16   3       15.14       19.65      5.77 o
  -7  16   3       10.22        1.06      5.36 o
  -6  16   3       10.63       11.03      1.26 o
  -5  16   3      138.39      144.39      5.21 o
  -4  16   3      229.97      244.29      5.28 o
  -3  16   3      388.00      398.50      8.15 o
  -2  16   3        6.78        3.88      1.10 o
  -1  16   3        3.85        5.41      1.12 o
   0  16   3       75.76       72.42      2.84 o
   1  16   3       23.43       21.28      1.94 o
   2  16   3      429.28      419.15     11.31 o
   3  16   3      633.39      647.23     15.41 o
   4  16   3       18.76       20.65      2.48 o
   5  16   3       34.26       39.59      3.89 o
   6  16   3      127.04      152.45     11.40 o
  -7  17   3       52.05       56.75     10.51 o
  -6  17   3      392.35      430.91     13.79 o
  -5  17   3       47.21       43.36      2.57 o
  -4  17   3        2.38        2.29      1.07 o
  -3  17   3       20.58       19.70      1.69 o
  -2  17   3        4.43        3.88      1.41 o
  -1  17   3       14.05       10.38      1.84 o
   0  17   3        2.70        3.33      1.30 o
   1  17   3        7.01        3.96      2.49 o
   2  17   3      155.82      160.31      6.22 o
   3  17   3        6.47        2.96      1.73 o
   4  17   3        1.27        3.79      1.45 o
   5  17   3       19.27       17.30      4.64 o
  -7  18   3       20.05       21.39      4.00 o
  -6  18   3       34.01       34.35      4.11 o
  -5  18   3       28.43       29.05      2.62 o
  -4  18   3      133.62      134.85      4.58 o
  -3  18   3      133.43      133.98      4.16 o
  -2  18   3      255.09      261.74      5.53 o
  -1  18   3      881.74      948.88     17.53 o
   0  18   3       72.54       63.84      2.89 o
   1  18   3        7.15        5.01      1.95 o
   2  18   3       15.61       18.56      3.39 o
   3  18   3       38.97       29.13      3.65 o
   4  18   3      157.00      180.11     11.49 o
   5  18   3        3.10        3.39      3.14 o
  -6  19   3       27.06       21.32      2.43 o
  -5  19   3        0.03       -0.96      1.49 o
  -4  19   3       37.61       32.55      2.91 o
  -3  19   3       71.36       81.59      3.09 o
  -2  19   3       72.33       74.25      2.99 o
  -1  19   3      220.66      226.80      5.43 o
   0  19   3      660.94      684.01     18.19 o
   1  19   3       17.67       11.66      3.53 o
   2  19   3       12.00       10.33      2.52 o
   3  19   3       14.55       14.32      3.29 o
   4  19   3       66.78       80.61      6.07 o
  -5  20   3       47.41       46.48      3.37 o
  -4  20   3       72.63       71.82      4.31 o
  -3  20   3      169.02      189.32      7.73 o
  -2  20   3       54.43       56.00      3.75 o
  -1  20   3      475.71      498.58     12.73 o
   0  20   3       33.02       19.15      4.87 o
   1  20   3       14.82       14.83      2.35 o
   2  20   3       18.42       13.51      4.86 o
   3  20   3      106.21      108.48      8.31 o
   4  20   3       64.96       72.07      6.85 o
  -5  21   3        2.14        1.60      2.32 o
  -4  21   3       17.85       11.56      3.68 o
  -3  21   3        0.19        2.21      3.26 o
  -2  21   3      121.20      134.08      9.17 o
  -1  21   3       24.34       20.84      4.09 o
   0  21   3       99.72      106.89      9.33 o
   1  21   3       47.77       50.43      4.64 o
   2  21   3        1.63        4.02      3.11 o
   3  21   3       29.97       32.68      5.39 o
  -3  22   3       33.31       27.45      4.82 o
  -2  22   3      116.40      114.55      7.09 o
  -1  22   3        1.28        1.18      3.29 o
   0  22   3        6.73        8.48      3.95 o
   1  22   3       34.96       30.33      4.10 o
   2  22   3        2.85        2.95      4.59 o
  -1  23   3        0.42        2.41      4.27 o
 -10   0   4      133.50      163.28      8.85 o
  -9   0   4      131.63      117.55      7.42 o
  -8   0   4      134.85      117.91      4.22 o
  -7   0   4       87.55      110.81      4.51 o
  -6   0   4       86.24       91.48      3.50 o
  -5   0   4      438.16      444.75      8.43 o
  -4   0   4      196.61      205.57      4.44 o
  -3   0   4      237.85      215.54      4.09 o
  -2   0   4      931.28      928.56     13.31 o
  -1   0   4      864.24      848.28     11.25 o
   0   0   4     1647.21     1814.63     24.50 o
   1   0   4       33.25       35.16      1.45 o
   2   0   4      289.70      309.75      8.14 o
   3   0   4      167.46      179.89      6.44 o
   4   0   4      355.28      348.54      9.85 o
   5   0   4      778.65      784.33     25.89 o
   6   0   4     1553.35     1656.36     65.92 o
   7   0   4        6.65        6.04      2.73 o
   8   0   4      441.73      473.64     29.35 o
 -10   1   4       85.64       83.53      5.95 o
  -9   1   4       27.83       24.58      2.53 o
  -8   1   4        3.36        2.93      0.87 o
  -7   1   4      138.27      132.07      2.98 o
  -6   1   4       73.58       69.36      2.78 o
  -5   1   4        1.78        3.90      0.67 o
  -4   1   4       66.91       60.14      1.35 o
  -3   1   4        7.95        6.54      0.48 o
  -2   1   4      236.10      235.94      2.77 o
  -1   1   4      607.22      636.42      6.64 o
   0   1   4       19.57       17.52      0.70 o
   1   1   4       26.64       25.20      1.19 o
   2   1   4      215.92      230.52      4.46 o
   3   1   4      478.03      477.40      8.97 o
   4   1   4       74.74       70.96      2.82 o
   5   1   4      184.54      202.70      5.72 o
   6   1   4      119.10      119.52     10.04 o
   7   1   4       50.73       51.11      3.09 o
   8   1   4      181.46      187.62      8.62 o
 -10   2   4        8.14        4.78      4.01 o
  -9   2   4      133.34      128.17      4.56 o
  -8   2   4        2.73        5.76      0.94 o
  -7   2   4       14.43       13.20      1.11 o
  -6   2   4       39.46       35.73      1.47 o
  -5   2   4      195.05      189.62      3.32 o
  -4   2   4     1290.23     1290.35     14.94 o
  -3   2   4       37.59       42.17      0.86 o
  -2   2   4      213.06      208.57      2.40 o
  -1   2   4       33.92       42.45      0.98 o
   0   2   4        4.61        2.17      0.51 o
   1   2   4       98.64       90.58      1.88 o
   2   2   4      180.69      176.66      2.79 o
   3   2   4       83.38       84.44      2.58 o
   4   2   4      235.51      253.92      7.06 o
   5   2   4       42.14       42.88      3.75 o
   6   2   4      239.82      278.16      9.35 o
   7   2   4        0.34       -1.48      2.13 o
   8   2   4      133.59      136.45      7.90 o
 -10   3   4        2.76        3.15      3.15 o
  -9   3   4      239.90      243.78      6.98 o
  -8   3   4        0.89        1.99      1.37 o
  -7   3   4      389.88      377.86      6.56 o
  -6   3   4        0.50        1.45      0.63 o
  -5   3   4      796.83      835.90     16.07 o
  -4   3   4      369.22      379.80      5.05 o
  -3   3   4     1318.90     1395.32     13.73 o
  -2   3   4     1092.79     1058.22     11.10 o
  -1   3   4       87.67      112.93      1.52 o
   0   3   4      381.48      399.83      5.12 o
   1   3   4     1480.90     1580.47     21.17 o
   2   3   4      493.41      522.88      7.96 o
   3   3   4        1.95        4.47      0.81 o
   4   3   4       70.08       67.34      3.46 o
   5   3   4      757.97      797.28     17.76 o
   6   3   4      511.52      547.19     14.13 o
   7   3   4        0.11        0.72      2.28 o
   8   3   4       14.52       12.45      3.48 o
 -10   4   4       30.71       30.40      2.14 o
  -9   4   4      144.54      138.88      3.72 o
  -8   4   4       16.94       17.63      1.29 o
  -7   4   4        3.24        3.89      0.75 o
  -6   4   4      346.87      358.71      8.39 o
  -5   4   4      441.19      450.00      7.71 o
  -4   4   4     2300.38     2451.01     26.07 o
  -3   4   4     1375.42     1372.90     15.63 o
  -2   4   4     1763.43     1812.90     18.44 o
  -1   4   4        4.16        4.14      0.49 o
   0   4   4      167.24      193.48      2.89 o
   1   4   4      569.78      556.67      6.87 o
   2   4   4      368.30      381.10      8.46 o
   3   4   4      952.21      982.37     17.51 o
   4   4   4       16.30       14.79      1.57 o
   5   4   4       12.35       14.91      2.06 o
   6   4   4       20.27       24.15      3.02 o
   7   4   4        8.54        6.47      2.04 o
   8   4   4        1.56       -1.44      2.63 o
 -10   5   4       82.70      104.83      6.09 o
  -9   5   4       33.31       32.56      3.08 o
  -8   5   4        2.50        1.97      2.18 o
  -7   5   4     1001.49     1011.70     21.68 o
  -6   5   4        6.00        3.21      1.46 o
  -5   5   4     1600.03     1659.12     21.56 o
  -4   5   4      132.09      130.00      4.50 o
  -3   5   4        6.37        3.65      0.91 o
  -2   5   4        4.32        2.35      0.43 o
  -1   5   4       23.93       29.84      1.01 o
   0   5   4      287.85      311.75      3.91 o
   1   5   4       42.34       40.40      1.01 o
   2   5   4      423.60      446.90      6.90 o
   3   5   4      188.76      213.11      4.30 o
   4   5   4      197.41      200.62      4.67 o
   5   5   4        0.01        1.08      1.31 o
   6   5   4      659.31      707.63     20.78 o
   7   5   4      164.50      159.42      7.94 o
   8   5   4       48.01       52.47      5.84 o
 -10   6   4      114.24      121.38     11.48 o
  -9   6   4       52.42       58.64      4.63 o
  -8   6   4       49.51       48.66      3.65 o
  -7   6   4     1398.81     1397.91     31.31 o
  -6   6   4       22.20       19.19      1.89 o
  -5   6   4       50.33       59.43      2.85 o
  -4   6   4       32.86       29.60      2.41 o
  -3   6   4     1652.01     1743.37     19.02 o
  -2   6   4      808.80      798.21      9.82 o
  -1   6   4       19.17       14.89      0.62 o
   0   6   4      116.27      115.28      2.63 o
   1   6   4      388.71      418.95      4.99 o
   2   6   4        0.56        0.80      0.82 o
   3   6   4      192.39      205.90      3.69 o
   4   6   4        8.01        8.25      1.16 o
   5   6   4       10.17       14.65      1.69 o
   6   6   4        0.50       -0.87      2.13 o
   7   6   4        0.53       -0.51      4.10 o
   8   6   4        9.86        8.90      3.56 o
 -10   7   4      140.00      150.86      7.77 o
  -9   7   4       53.60       58.37      4.27 o
  -8   7   4      251.53      276.40     10.38 o
  -7   7   4      314.53      320.06      8.36 o
  -6   7   4      920.22      972.81     18.79 o
  -5   7   4        0.53       -0.16      1.28 o
  -4   7   4       19.37       18.99      2.19 o
  -3   7   4      177.72      200.10      3.98 o
  -2   7   4       91.95       82.77      2.84 o
  -1   7   4       10.42        8.25      0.62 o
   0   7   4     3085.02     3280.68     40.24 o
   1   7   4      296.65      292.32      5.59 o
   2   7   4       64.20       69.98      2.48 o
   3   7   4       21.46       26.06      2.20 o
   4   7   4      489.84      500.49     11.89 o
   5   7   4      158.18      150.65      4.42 o
   6   7   4       12.17       17.26      2.77 o
   7   7   4        4.51        3.48      2.39 o
   8   7   4        4.71       13.09      4.60 o
 -10   8   4        0.28       -3.51      5.77 o
  -9   8   4       16.64       14.90      3.74 o
  -8   8   4       17.19       15.86      3.32 o
  -7   8   4       71.46       72.75      2.98 o
  -6   8   4      388.08      392.91      9.20 o
  -5   8   4      104.79      112.80      3.85 o
  -4   8   4      239.49      244.65      6.84 o
  -3   8   4      100.33      106.49      3.71 o
  -2   8   4      354.15      399.53      4.87 o
  -1   8   4      235.21      212.55      3.01 o
   0   8   4     3995.45     4296.76     52.67 o
   1   8   4      729.06      736.28     11.27 o
   2   8   4      459.13      477.26      7.83 o
   3   8   4        1.27        1.81      1.03 o
   4   8   4        3.31        0.87      1.13 o
   5   8   4       98.52       89.68      3.38 o
   6   8   4       10.70        8.97      3.50 o
   7   8   4       35.89       37.98      4.38 o
 -10   9   4       61.91       73.16      6.18 o
  -9   9   4       41.25       41.66      4.19 o
  -8   9   4        7.11        6.19      2.32 o
  -7   9   4       12.29       18.74      2.77 o
  -6   9   4       87.27       71.53      3.48 o
  -5   9   4       23.89       22.88      2.79 o
  -4   9   4       36.69       36.97      1.37 o
  -3   9   4        1.61        2.36      0.83 o
  -2   9   4        5.15        7.87      1.29 o
  -1   9   4     2389.39     2561.70     25.80 o
   0   9   4     2211.05     2357.11     32.37 o
   1   9   4       18.60       22.04      1.34 o
   2   9   4      367.07      375.41      6.69 o
   3   9   4       50.97       48.44      1.97 o
   4   9   4      234.94      210.04      5.69 o
   5   9   4      289.46      277.29      8.35 o
   6   9   4        0.00       -0.25      2.29 o
   7   9   4       20.31       11.44      5.93 o
  -9  10   4        5.98        7.16      3.39 o
  -8  10   4        2.74        4.74      2.55 o
  -7  10   4       48.11       46.90      4.88 o
  -6  10   4      591.72      584.11     14.95 o
  -5  10   4      263.83      255.96      6.37 o
  -4  10   4        4.31        3.23      0.58 o
  -3  10   4       32.82       29.23      1.35 o
  -2  10   4       30.73       31.51      1.21 o
  -1  10   4      754.67      805.53      8.85 o
   0  10   4      895.11      958.56     15.30 o
   1  10   4      154.29      150.86      3.98 o
   2  10   4      750.35      752.36     13.90 o
   3  10   4       13.17        9.48      0.95 o
   4  10   4      116.00      135.20      3.59 o
   5  10   4       72.30       66.39      3.35 o
   6  10   4       26.00       25.26      2.31 o
   7  10   4      132.85      130.55      7.92 o
  -9  11   4       67.70       74.99      5.14 o
  -8  11   4       28.02       27.29      4.80 o
  -7  11   4      246.32      241.88      8.48 o
  -6  11   4      280.46      281.05      9.45 o
  -5  11   4       95.11       95.57      3.93 o
  -4  11   4       56.58       62.80      2.02 o
  -3  11   4       13.25       12.07      0.94 o
  -2  11   4      181.90      177.82      3.58 o
  -1  11   4      556.59      602.23      8.33 o
   0  11   4      160.20      150.15      3.66 o
   1  11   4        0.04        1.61      1.48 o
   2  11   4       46.37       46.19      2.03 o
   3  11   4     1783.28     1770.60     39.65 o
   4  11   4        0.56        0.68      1.15 o
   5  11   4        1.03        2.18      1.41 o
   6  11   4       11.25        7.71      3.10 o
   7  11   4       41.74       30.63      6.14 o
  -9  12   4       46.13       58.80      7.64 o
  -8  12   4      142.72      153.63      7.23 o
  -7  12   4        3.85        4.90      2.90 o
  -6  12   4       61.57       49.23      3.83 o
  -5  12   4      107.28      112.07      4.08 o
  -4  12   4       85.91       81.40      2.80 o
  -3  12   4      401.52      386.05      6.97 o
  -2  12   4        9.92       13.73      1.04 o
  -1  12   4       69.67       68.35      2.22 o
   0  12   4      147.60      143.36      3.62 o
   1  12   4       79.24       78.14      2.75 o
   2  12   4      213.62      184.70      5.93 o
   3  12   4      153.43      145.93      3.60 o
   4  12   4       33.24       42.56      1.87 o
   5  12   4        0.01        0.67      1.70 o
   6  12   4        3.79        3.29      2.12 o
   7  12   4        2.66        8.69      6.89 o
  -9  13   4       13.49       26.37      4.35 o
  -8  13   4        6.35        3.05      3.83 o
  -7  13   4        3.63        2.66      3.49 o
  -6  13   4       80.96       83.89      3.99 o
  -5  13   4        7.07        8.23      0.96 o
  -4  13   4      527.29      504.37     11.30 o
  -3  13   4        0.23        0.85      1.15 o
  -2  13   4       65.25       61.57      2.34 o
  -1  13   4      167.71      154.79      3.02 o
   0  13   4       40.27       41.09      2.28 o
   1  13   4      451.93      468.91     11.14 o
   2  13   4      213.25      218.01      5.09 o
   3  13   4      295.76      257.28      5.97 o
   4  13   4       18.63       22.68      2.84 o
   5  13   4       17.67       17.96      1.87 o
   6  13   4       58.15       73.31      6.69 o
  -8  14   4       14.80       20.15      5.39 o
  -7  14   4       15.62       11.69      3.91 o
  -6  14   4      156.37      149.10      9.63 o
  -5  14   4      187.44      196.11      4.39 o
  -4  14   4       33.44       27.92      1.74 o
  -3  14   4        2.59        3.03      0.94 o
  -2  14   4      587.70      592.65      9.66 o
  -1  14   4      609.16      586.65     10.71 o
   0  14   4      249.63      259.89      6.29 o
   1  14   4        9.96       10.69      1.65 o
   2  14   4        4.81       10.15      2.01 o
   3  14   4       15.30       17.59      2.53 o
   4  14   4       30.85       31.99      2.52 o
   5  14   4       16.80       12.66      2.16 o
   6  14   4       45.76       56.14      8.34 o
  -8  15   4        3.15       -3.48      3.48 o
  -7  15   4       10.06       11.66      3.57 o
  -6  15   4      193.71      240.93      9.77 o
  -5  15   4       68.85       71.56      2.43 o
  -4  15   4       62.65       55.75      2.68 o
  -3  15   4      177.50      180.94      4.73 o
  -2  15   4       18.66       19.47      1.35 o
  -1  15   4     1011.47     1066.07     17.58 o
   0  15   4      298.84      292.99      7.32 o
   1  15   4      320.92      297.62      7.67 o
   2  15   4       98.77       92.14      3.72 o
   3  15   4        0.31        0.35      2.64 o
   4  15   4       19.23       22.94      3.01 o
   5  15   4       25.50       19.51      5.45 o
   6  15   4        2.66        8.62      9.17 o
  -8  16   4      100.21       98.23      6.90 o
  -7  16   4       50.75       56.38      8.04 o
  -6  16   4      255.53      278.94     12.21 o
  -5  16   4      234.30      232.00      6.73 o
  -4  16   4        2.70        1.33      1.22 o
  -3  16   4        3.64        3.89      1.66 o
  -2  16   4        2.71        3.47      1.13 o
  -1  16   4       82.61       77.87      3.11 o
   0  16   4       99.68       88.63      4.59 o
   1  16   4      190.62      182.18      6.55 o
   2  16   4      362.48      353.52     11.33 o
   3  16   4        7.59        6.03      3.56 o
   4  16   4        3.83        5.55      2.29 o
   5  16   4       44.33       35.80      5.69 o
  -7  17   4        5.61        6.30      3.50 o
  -6  17   4      136.64      167.97      9.37 o
  -5  17   4        6.52        4.76      2.46 o
  -4  17   4      118.89      107.08      4.77 o
  -3  17   4        2.24        3.70      1.24 o
  -2  17   4      197.35      209.20      4.99 o
  -1  17   4       88.20       89.94      3.15 o
   0  17   4       24.90       18.12      2.53 o
   1  17   4        0.13        1.78      1.90 o
   2  17   4       61.74       59.95      3.92 o
   3  17   4       19.37       20.49      3.25 o
   4  17   4      184.29      179.76     10.50 o
   5  17   4        0.24        4.13      4.34 o
  -7  18   4        0.06       -1.37      2.90 o
  -6  18   4       98.12      107.02      9.67 o
  -5  18   4       37.94       44.50      3.31 o
  -4  18   4       12.02       10.48      2.14 o
  -3  18   4      248.02      253.94      6.48 o
  -2  18   4       13.35       15.11      1.91 o
  -1  18   4      159.79      155.29      4.71 o
   0  18   4       95.99       92.63      7.73 o
   1  18   4        1.45        0.96      2.34 o
   2  18   4       87.72       65.23      4.79 o
   3  18   4        0.09        4.14      2.99 o
   4  18   4        0.48       -1.12      4.92 o
  -6  19   4        7.74       16.56      4.05 o
  -5  19   4        0.00        1.93      1.68 o
  -4  19   4      420.83      443.82     16.12 o
  -3  19   4        1.04        2.48      2.33 o
  -2  19   4      180.72      189.92      6.72 o
  -1  19   4        9.97        5.33      2.73 o
   0  19   4       29.60       35.85      3.26 o
   1  19   4        3.27        7.13      3.08 o
   2  19   4       25.92       29.16      7.20 o
   3  19   4       10.70       18.76      4.70 o
   4  19   4        2.95        3.30      4.50 o
  -5  20   4      152.68      154.99      7.50 o
  -4  20   4       25.52       30.59      2.91 o
  -3  20   4      364.78      396.36     16.67 o
  -2  20   4       24.04       16.70      3.37 o
  -1  20   4       92.53       79.03      6.87 o
   0  20   4        7.61        2.54      2.76 o
   1  20   4       16.43       13.27      3.08 o
   2  20   4       63.66       52.91      6.63 o
   3  20   4       20.80       22.62      7.97 o
  -4  21   4        0.33        3.19      2.43 o
  -3  21   4        8.04        9.02      3.13 o
  -2  21   4        0.79        6.77      3.80 o
  -1  21   4       60.09       51.24      6.27 o
   0  21   4        4.26        9.20      3.36 o
   1  21   4        8.30       12.34      3.74 o
   2  21   4       26.32       27.05      8.90 o
  -3  22   4      106.04       98.98      5.43 o
  -2  22   4      236.00      249.61     17.21 o
  -1  22   4       10.72       13.43      4.09 o
   0  22   4        1.69        1.52      4.49 o
   1  22   4       40.25       50.10      4.95 o
 -10   1   5        0.07       -0.54      1.73 o
  -9   1   5       40.46       41.13      2.43 o
  -8   1   5      745.68      733.20     14.16 o
  -7   1   5      555.56      545.23     11.00 o
  -6   1   5      170.68      168.04      3.36 o
  -5   1   5      392.50      392.40      6.08 o
  -4   1   5      616.04      631.20      7.08 o
  -3   1   5      404.70      421.49      4.58 o
  -2   1   5        0.19        0.79      0.46 o
  -1   1   5       80.68      105.65      1.89 o
   0   1   5     1531.19     1582.05     16.26 o
   1   1   5      393.85      425.98      5.79 o
   2   1   5        1.68        4.14      1.04 o
   3   1   5     1091.08     1106.22     19.61 o
   4   1   5        0.80       -1.54      1.54 o
   5   1   5     1414.86     1498.90     34.51 o
   6   1   5      213.34      224.40      7.91 o
   7   1   5      119.81      113.85     12.39 o
 -10   2   5      124.06      139.69      9.38 o
  -9   2   5        3.71        3.36      1.38 o
  -8   2   5       64.45       53.84      1.76 o
  -7   2   5      128.09      125.59      2.95 o
  -6   2   5       11.56       14.32      0.87 o
  -5   2   5       40.87       35.70      1.51 o
  -4   2   5        0.02        0.44      0.45 o
  -3   2   5       28.37       27.40      0.94 o
  -2   2   5      143.98      154.92      1.97 o
  -1   2   5      732.04      755.52      8.82 o
   0   2   5       55.66       58.54      1.37 o
   1   2   5      497.49      520.65      6.35 o
   2   2   5     1642.11     1734.35     20.25 o
   3   2   5       19.87       20.21      1.76 o
   4   2   5      754.45      750.45     17.88 o
   5   2   5      128.00      124.52      4.27 o
   6   2   5       44.04       39.04      4.17 o
   7   2   5        5.00        6.91      3.04 o
 -10   3   5        0.20       -0.46      1.36 o
  -9   3   5      228.36      241.83      5.65 o
  -8   3   5       10.86        8.96      0.70 o
  -7   3   5      840.19      879.27     11.45 o
  -6   3   5      118.46      105.57      1.88 o
  -5   3   5       11.55        9.43      0.76 o
  -4   3   5       88.03       78.21      1.43 o
  -3   3   5     1307.31     1390.98     14.98 o
  -2   3   5       26.76       35.09      1.27 o
  -1   3   5     1229.75     1253.96     12.88 o
   0   3   5      172.95      169.37      2.47 o
   1   3   5      227.48      228.65      3.28 o
   2   3   5      290.54      301.76      5.57 o
   3   3   5        3.44        4.61      1.04 o
   4   3   5       28.25       24.99      2.80 o
   5   3   5      191.48      199.39      8.71 o
   6   3   5        8.03        4.73      3.57 o
   7   3   5        0.31        3.39      2.56 o
 -10   4   5      187.12      198.06     10.47 o
  -9   4   5       98.77       98.40      7.45 o
  -8   4   5       20.73       15.61      2.00 o
  -7   4   5       12.00        9.95      1.95 o
  -6   4   5        3.81        6.50      1.45 o
  -5   4   5       74.84       78.58      2.73 o
  -4   4   5       20.37       22.37      1.41 o
  -3   4   5      332.74      369.94      4.99 o
  -2   4   5     1808.93     1950.10     19.11 o
  -1   4   5       35.68       38.90      1.25 o
   0   4   5       23.77       29.28      0.98 o
   1   4   5      509.60      540.51      7.76 o
   2   4   5      672.33      715.42     10.69 o
   3   4   5        8.31        9.36      1.10 o
   4   4   5      147.36      156.57      4.84 o
   5   4   5       54.39       49.94      2.91 o
   6   4   5       87.27       79.09      6.33 o
   7   4   5      269.42      279.69     15.99 o
 -10   5   5        8.21       12.52      4.71 o
  -9   5   5      134.90      138.60      7.34 o
  -8   5   5       56.08       47.50      3.41 o
  -7   5   5        5.21        8.13      2.07 o
  -6   5   5      245.16      246.44      5.91 o
  -5   5   5      253.60      278.54      6.03 o
  -4   5   5       25.44       23.57      0.94 o
  -3   5   5        0.10        0.88      0.66 o
  -2   5   5      789.60      822.06      8.78 o
  -1   5   5     1775.18     1929.68     20.86 o
   0   5   5       25.13       28.00      1.50 o
   1   5   5       77.26       69.24      2.12 o
   2   5   5        0.27        2.07      0.73 o
   3   5   5      762.31      787.51     15.34 o
   4   5   5        0.34        1.02      1.04 o
   5   5   5        3.45        2.21      2.47 o
   6   5   5      164.10      161.53      6.88 o
   7   5   5       26.49       27.12      5.32 o
 -10   6   5       14.06        4.69      3.70 o
  -9   6   5       62.78       56.10      4.93 o
  -8   6   5      106.38       92.57      5.62 o
  -7   6   5      221.49      201.81      5.93 o
  -6   6   5       36.41       35.75      2.29 o
  -5   6   5      244.37      245.40      6.31 o
  -4   6   5     1269.96     1297.24     19.87 o
  -3   6   5        2.58        1.61      0.58 o
  -2   6   5      319.70      322.42      4.18 o
  -1   6   5      246.61      239.11      3.18 o
   0   6   5      182.69      187.90      4.28 o
   1   6   5       98.82       92.77      1.87 o
   2   6   5        4.43        5.10      0.67 o
   3   6   5       81.06       93.68      2.36 o
   4   6   5        0.18        0.10      1.18 o
   5   6   5      175.19      180.83      6.07 o
   6   6   5      177.10      174.67      7.42 o
   7   6   5      139.14      140.34      8.96 o
 -10   7   5      163.58      192.03     18.21 o
  -9   7   5       55.15       63.21      6.27 o
  -8   7   5      206.31      169.58     10.90 o
  -7   7   5      119.94      130.74      4.23 o
  -6   7   5       87.78       83.10      3.34 o
  -5   7   5      174.17      175.84      4.78 o
  -4   7   5      644.51      695.91      8.32 o
  -3   7   5      363.27      364.61      4.85 o
  -2   7   5       19.61       17.21      1.14 o
  -1   7   5     1011.98     1079.13     10.31 o
   0   7   5       90.04       92.43      2.04 o
   1   7   5       39.80       46.27      2.48 o
   2   7   5      642.84      665.35      9.61 o
   3   7   5       12.03       14.64      1.58 o
   4   7   5       15.30       11.71      1.54 o
   5   7   5        7.71        6.49      1.81 o
   6   7   5        0.04        7.08      2.46 o
   7   7   5        9.06        4.94      3.06 o
 -10   8   5        0.02       -3.27      3.27 o
  -9   8   5       40.54       40.53      3.68 o
  -8   8   5       30.43       31.46      3.94 o
  -7   8   5       24.51       24.44      2.45 o
  -6   8   5      106.81       86.06      3.38 o
  -5   8   5      790.65      734.15     13.47 o
  -4   8   5      360.77      382.01      5.22 o
  -3   8   5      379.65      404.61      5.61 o
  -2   8   5      977.55     1012.51     11.35 o
  -1   8   5       17.84       13.34      1.18 o
   0   8   5      942.93      979.83     16.78 o
   1   8   5        7.17        9.74      1.89 o
   2   8   5       81.38       89.25      2.07 o
   3   8   5       48.27       40.46      2.08 o
   4   8   5       56.37       47.69      2.38 o
   5   8   5      375.66      358.58     11.68 o
   6   8   5        0.01       -2.36      2.59 o
   7   8   5        4.96       13.67      3.27 o
 -10   9   5        3.31        4.05      3.70 o
  -9   9   5       22.80       20.65      8.74 o
  -8   9   5        0.01        0.13      2.64 o
  -7   9   5       63.73       60.08      3.31 o
  -6   9   5      369.75      335.36      8.98 o
  -5   9   5      513.40      450.84     10.28 o
  -4   9   5       25.87       24.31      0.89 o
  -3   9   5      647.72      623.39      9.15 o
  -2   9   5      209.07      209.33      3.64 o
  -1   9   5      513.82      531.40      8.56 o
   0   9   5      305.98      296.53      5.45 o
   1   9   5        8.33        7.28      1.14 o
   2   9   5      254.76      254.44      6.50 o
   3   9   5       16.02       18.32      1.29 o
   4   9   5       33.30       26.17      2.24 o
   5   9   5      159.18      170.93      7.12 o
   6   9   5       33.50       49.37      5.97 o
   7   9   5       23.12       29.49      4.80 o
  -9  10   5        7.90        2.73      3.48 o
  -8  10   5       39.45       48.35      3.66 o
  -7  10   5      178.93      177.37      6.02 o
  -6  10   5       68.21       73.22      4.61 o
  -5  10   5      223.55      203.37      5.99 o
  -4  10   5      200.25      220.57      3.98 o
  -3  10   5       83.52       94.73      2.40 o
  -2  10   5       21.45       25.94      1.19 o
  -1  10   5       36.85       35.60      1.57 o
   0  10   5      154.59      163.35      3.64 o
   1  10   5       68.68       67.32      2.61 o
   2  10   5       78.43       68.77      2.76 o
   3  10   5        0.75        0.20      1.14 o
   4  10   5      228.88      234.57      6.61 o
   5  10   5        8.80        8.93      2.45 o
   6  10   5       11.90        8.23      2.72 o
  -9  11   5       47.80       42.96      4.66 o
  -8  11   5        0.00        0.87      2.25 o
  -7  11   5        9.45        6.42      5.01 o
  -6  11   5       13.50       12.94      2.62 o
  -5  11   5       59.19       52.92      2.89 o
  -4  11   5       10.22       10.44      1.12 o
  -3  11   5       20.27       21.45      1.22 o
  -2  11   5      218.41      200.40      3.72 o
  -1  11   5      360.82      372.81      6.29 o
   0  11   5      466.51      490.91      9.64 o
   1  11   5      119.80      116.46      3.65 o
   2  11   5        4.44        4.71      1.32 o
   3  11   5       96.23       69.48      2.24 o
   4  11   5       18.63       18.02      3.95 o
   5  11   5       50.53       47.06      2.63 o
   6  11   5       11.72        7.36      4.73 o
  -9  12   5        2.58        2.34      3.17 o
  -8  12   5        6.28        6.70      3.33 o
  -7  12   5      136.29      140.26      5.54 o
  -6  12   5       17.13       12.45      2.01 o
  -5  12   5        1.90        2.84      1.61 o
  -4  12   5      369.92      366.05      8.63 o
  -3  12   5      316.27      340.31      6.35 o
  -2  12   5       24.47       28.93      1.38 o
  -1  12   5      356.05      376.16      7.30 o
   0  12   5     1609.45     1708.01     35.76 o
   1  12   5       70.01       72.77      3.42 o
   2  12   5      760.69      720.69     15.88 o
   3  12   5       13.31        7.13      1.78 o
   4  12   5      261.77      237.10      6.46 o
   5  12   5       54.01       63.89      3.55 o
   6  12   5       50.52       45.32      5.09 o
  -9  13   5        0.12       -1.76      4.54 o
  -8  13   5      216.85      228.64     12.54 o
  -7  13   5       10.32       10.11      4.05 o
  -6  13   5        3.79        8.98      2.18 o
  -5  13   5      134.33      118.44      4.30 o
  -4  13   5        3.97        2.54      1.19 o
  -3  13   5        0.43        0.89      1.09 o
  -2  13   5      307.87      321.29      5.42 o
  -1  13   5      367.19      374.64      8.09 o
   0  13   5      217.87      222.01      5.96 o
   1  13   5        2.17        0.39      1.60 o
   2  13   5       70.97       68.30      4.77 o
   3  13   5       86.97       59.72      4.06 o
   4  13   5        0.53        1.29      1.24 o
   5  13   5        0.11       -0.15      3.11 o
   6  13   5       58.41       51.60     15.17 o
  -8  14   5        7.72        7.59      2.93 o
  -7  14   5      292.15      325.92     10.70 o
  -6  14   5       21.67       23.48      3.68 o
  -5  14   5        9.43        5.56      1.71 o
  -4  14   5      944.89      951.94     18.51 o
  -3  14   5       95.34       98.32      3.29 o
  -2  14   5      494.84      506.08      8.95 o
  -1  14   5        0.94       -1.13      1.35 o
   0  14   5      415.82      443.55      9.87 o
   1  14   5      157.92      178.21      6.43 o
   2  14   5       11.02       15.78      2.06 o
   3  14   5       12.82       12.47      2.46 o
   4  14   5       35.89       30.87      3.22 o
   5  14   5       90.61       71.45      5.66 o
  -8  15   5        0.35        1.02      2.74 o
  -7  15   5       52.16       57.09      4.33 o
  -6  15   5       63.18       65.63      5.38 o
  -5  15   5      151.86      163.79      3.45 o
  -4  15   5      187.80      187.07      7.87 o
  -3  15   5       58.55       52.84      1.74 o
  -2  15   5       93.71       90.88      2.46 o
  -1  15   5      757.25      777.85     15.96 o
   0  15   5      336.28      325.08      8.83 o
   1  15   5        1.15        5.32      1.92 o
   2  15   5       12.83        6.10      4.71 o
   3  15   5        0.75       -1.75      2.17 o
   4  15   5        2.72       -0.32      3.65 o
   5  15   5        1.67        8.08      4.59 o
  -7  16   5        2.09        0.73      3.53 o
  -6  16   5      230.13      252.35      9.00 o
  -5  16   5        2.08        0.65      0.78 o
  -4  16   5       14.82       17.84      1.29 o
  -3  16   5      708.28      744.06     12.92 o
  -2  16   5      426.85      453.81      7.98 o
  -1  16   5       28.62       23.93      2.57 o
   0  16   5        4.23        4.23      2.91 o
   1  16   5      262.63      268.58      8.80 o
   2  16   5       55.01       53.85      3.58 o
   3  16   5       82.99       93.28      9.90 o
   4  16   5        3.79        7.27      3.95 o
  -7  17   5       34.32       39.63      4.06 o
  -6  17   5        0.72        1.01      2.72 o
  -5  17   5      117.78      137.61      5.63 o
  -4  17   5        0.01        0.26      0.95 o
  -3  17   5       96.12       93.08      2.90 o
  -2  17   5      159.18      168.59      4.35 o
  -1  17   5       71.93       70.70      5.41 o
   0  17   5        4.78        4.69      4.31 o
   1  17   5       24.13       15.35      2.60 o
   2  17   5       61.37       64.27      3.82 o
   3  17   5        0.55       -1.21      3.37 o
   4  17   5      111.12      111.93      7.92 o
  -6  18   5        5.72        8.97      3.31 o
  -5  18   5      122.29      129.82      5.06 o
  -4  18   5       58.68       61.21      5.93 o
  -3  18   5        0.24        2.05      1.42 o
  -2  18   5       17.62       12.28      2.27 o
  -1  18   5       40.80       33.33      3.24 o
   0  18   5       13.53        7.36      2.88 o
   1  18   5        0.14        0.90      2.64 o
   2  18   5       30.55       22.05      3.59 o
   3  18   5       39.45       24.28      3.75 o
  -6  19   5        9.71       14.71      3.13 o
  -5  19   5       61.10       57.60      3.92 o
  -4  19   5        0.51        1.06      2.13 o
  -3  19   5        2.20        2.25      2.15 o
  -2  19   5       47.55       46.44      3.30 o
  -1  19   5      217.29      250.67      8.84 o
   0  19   5      194.57      193.76      9.92 o
   1  19   5        1.52       -3.10      3.10 o
   2  19   5       26.52       25.35      5.05 o
   3  19   5        9.21        8.54      3.29 o
  -5  20   5      231.56      253.28     11.58 o
  -4  20   5        0.08        2.80      2.17 o
  -3  20   5        8.54        4.77      2.44 o
  -2  20   5        8.33        4.81      3.64 o
  -1  20   5        5.70       10.79      3.34 o
   0  20   5       56.66       57.49      5.34 o
   1  20   5       14.66       15.72      5.34 o
   2  20   5       54.76       65.61      5.14 o
  -4  21   5       49.24       52.47      4.16 o
  -3  21   5        4.27       -0.65      2.82 o
  -2  21   5        2.34        3.32      3.06 o
  -1  21   5        8.15       11.78      3.78 o
   0  21   5       37.84       31.84      4.77 o
   1  21   5        9.62        4.83      4.92 o
 -10   0   6        0.06        0.19      1.66 o
  -9   0   6       21.91       19.49      2.46 o
  -8   0   6      110.41      110.85      4.47 o
  -7   0   6      704.53      716.07     19.86 o
  -6   0   6     1689.63     1689.02     34.70 o
  -5   0   6      281.45      274.22      6.68 o
  -4   0   6        8.50        7.06      1.05 o
  -3   0   6     2510.38     2545.98     40.92 o
  -2   0   6     1749.66     1936.12     28.92 o
  -1   0   6       87.32      105.87      2.65 o
   0   0   6      442.29      473.21      9.80 o
   1   0   6      214.43      225.93      5.31 o
   2   0   6     1205.15     1283.32     29.27 o
   3   0   6       21.41       20.51      2.22 o
   4   0   6       57.88       74.02      3.90 o
   5   0   6       15.22       15.28      3.19 o
   6   0   6      420.00      460.32     39.18 o
   7   0   6      147.77      121.67     15.10 o
 -10   1   6        3.37        2.36      1.35 o
  -9   1   6        0.00       -0.22      0.99 o
  -8   1   6      215.80      213.29      4.57 o
  -7   1   6       91.38       92.36      2.61 o
  -6   1   6        0.50        2.01      0.72 o
  -5   1   6       31.18       25.39      1.27 o
  -4   1   6      858.35      839.75     10.43 o
  -3   1   6      138.38      143.37      2.30 o
  -2   1   6      149.25      169.16      2.38 o
  -1   1   6      343.00      368.56      5.41 o
   0   1   6       31.13       34.75      1.09 o
   1   1   6      267.53      278.00      4.32 o
   2   1   6       43.78       47.60      1.59 o
   3   1   6      124.79      128.24      3.53 o
   4   1   6     1046.20     1169.08     20.19 o
   5   1   6        3.49       -0.10      2.91 o
   6   1   6      120.05      150.56     12.88 o
   7   1   6        0.34       -2.73      5.12 o
 -10   2   6        0.01        0.41      2.79 o
  -9   2   6        2.96        0.99      0.90 o
  -8   2   6       49.18       47.17      1.61 o
  -7   2   6      230.42      224.08      5.02 o
  -6   2   6     1280.12     1312.02     21.53 o
  -5   2   6        0.18       -0.57      0.79 o
  -4   2   6        6.99       11.33      0.99 o
  -3   2   6      678.27      711.68      7.82 o
  -2   2   6        0.57        1.84      0.53 o
  -1   2   6       10.02        9.16      0.81 o
   0   2   6       47.86       52.23      1.37 o
   1   2   6      660.17      638.22      8.61 o
   2   2   6        0.01        2.01      0.79 o
   3   2   6       21.86       23.90      1.97 o
   4   2   6       75.90       70.13      2.90 o
   5   2   6        1.72        3.05      2.74 o
   6   2   6        5.84        4.00      5.35 o
   7   2   6       54.31       71.96      7.51 o
 -10   3   6      194.19      175.54      7.74 o
  -9   3   6       97.36       76.52      3.99 o
  -8   3   6        0.48        0.30      1.38 o
  -7   3   6      185.19      198.70      5.46 o
  -6   3   6      219.01      201.25      3.95 o
  -5   3   6      143.15      148.40      3.00 o
  -4   3   6      369.12      376.20      5.32 o
  -3   3   6      337.03      367.41      4.56 o
  -2   3   6      439.45      464.10      5.65 o
  -1   3   6       25.63       21.81      1.46 o
   0   3   6      340.64      353.32      5.20 o
   1   3   6     1075.12     1139.41     18.09 o
   2   3   6       41.51       51.55      1.82 o
   3   3   6        2.55       -0.60      1.29 o
   4   3   6       20.99       20.21      1.94 o
   5   3   6      135.72      131.36      9.11 o
   6   3   6       33.56       34.64      3.97 o
   7   3   6       61.14       59.24     10.19 o
 -10   4   6        0.57        2.67      3.27 o
  -9   4   6      169.47      188.57      6.51 o
  -8   4   6       73.58       68.83      3.92 o
  -7   4   6       86.70       90.10      3.34 o
  -6   4   6     1185.26     1221.80     22.82 o
  -5   4   6      209.25      221.54      4.83 o
  -4   4   6       39.13       41.13      1.48 o
  -3   4   6      146.69      135.40      2.54 o
  -2   4   6       46.52       42.72      1.19 o
  -1   4   6       37.10       37.33      1.11 o
   0   4   6      336.80      361.33      5.08 o
   1   4   6       81.51       82.74      1.99 o
   2   4   6      239.50      246.04      4.40 o
   3   4   6       22.55       25.41      1.97 o
   4   4   6       47.45       50.80      3.09 o
   5   4   6      409.04      449.26     16.55 o
   6   4   6        4.34        1.08      2.58 o
   7   4   6       10.46       16.19      3.56 o
 -10   5   6        0.13        4.77      3.89 o
  -9   5   6       11.71        4.29      3.01 o
  -8   5   6      170.86      174.62      5.43 o
  -7   5   6       20.50       16.80      2.32 o
  -6   5   6        0.89        1.56      1.55 o
  -5   5   6      272.17      243.51      5.52 o
  -4   5   6        0.02        0.53      1.13 o
  -3   5   6        1.04        1.14      0.62 o
  -2   5   6       18.45       19.70      1.03 o
  -1   5   6      302.38      275.56      3.79 o
   0   5   6        6.22        3.53      0.80 o
   1   5   6       22.24       25.02      1.08 o
   2   5   6        0.02        0.38      1.51 o
   3   5   6      303.38      308.45      6.16 o
   4   5   6      233.99      243.06      6.60 o
   5   5   6      107.58      116.50      5.48 o
   6   5   6        9.99       11.63      2.89 o
   7   5   6        7.95        5.29      3.33 o
 -10   6   6        0.42       -0.84      4.34 o
  -9   6   6      106.46      123.06      5.36 o
  -8   6   6        0.57       -1.43      2.27 o
  -7   6   6       15.69       15.02      1.45 o
  -6   6   6       39.28       35.26      2.24 o
  -5   6   6      139.57      118.81      3.63 o
  -4   6   6       29.47       25.06      1.13 o
  -3   6   6       52.33       66.80      1.66 o
  -2   6   6       19.32       25.48      0.90 o
  -1   6   6        2.33        4.96      0.57 o
   0   6   6      818.21      839.20     12.07 o
   1   6   6      107.72      113.04      2.35 o
   2   6   6      115.39      107.09      2.56 o
   3   6   6       56.40       52.09      2.41 o
   4   6   6       81.96       73.15      2.78 o
   5   6   6       95.22       89.47      7.45 o
   6   6   6        0.00        3.62      5.40 o
 -10   7   6        2.14       -3.88      7.73 o
  -9   7   6       84.83       76.69      4.13 o
  -8   7   6      606.65      620.02     20.33 o
  -7   7   6       27.98       23.84      2.48 o
  -6   7   6        5.81        2.97      1.96 o
  -5   7   6       60.12       54.08      2.31 o
  -4   7   6      461.14      458.18      7.38 o
  -3   7   6        1.27       -0.67      0.67 o
  -2   7   6      278.02      281.85      5.12 o
  -1   7   6      113.90      106.52      2.35 o
   0   7   6       12.04       10.41      1.70 o
   1   7   6       28.13       28.31      1.88 o
   2   7   6      206.42      185.34      3.92 o
   3   7   6      278.54      269.69      5.19 o
   4   7   6      272.43      284.79      6.70 o
   5   7   6       47.69       50.47      3.93 o
   6   7   6        2.83       -0.12      3.75 o
 -10   8   6       14.46       14.77      5.37 o
  -9   8   6        7.56       11.07      3.63 o
  -8   8   6        1.98       -0.43      3.22 o
  -7   8   6        9.86        9.47      1.85 o
  -6   8   6       35.45       31.59      2.55 o
  -5   8   6      130.30      146.81      4.81 o
  -4   8   6       27.87       28.37      1.46 o
  -3   8   6       15.40        9.93      1.10 o
  -2   8   6      164.31      155.38      2.83 o
  -1   8   6        4.68        7.24      1.52 o
   0   8   6        8.92        9.01      1.40 o
   1   8   6      465.17      487.58      9.97 o
   2   8   6        3.02        1.46      2.86 o
   3   8   6      418.52      389.26      8.61 o
   4   8   6       22.37       17.45      1.67 o
   5   8   6        8.03       13.40      2.28 o
   6   8   6      272.76      330.91     21.42 o
 -10   9   6        0.07       -1.84      8.50 o
  -9   9   6      239.82      244.96     11.59 o
  -8   9   6       26.01       34.55      3.82 o
  -7   9   6        2.35        2.87      2.92 o
  -6   9   6       81.05       62.18      4.38 o
  -5   9   6      116.16      122.27      4.53 o
  -4   9   6       64.47       65.64      2.15 o
  -3   9   6      188.35      191.01      3.60 o
  -2   9   6      841.18      893.65     11.96 o
  -1   9   6       38.97       41.77      1.88 o
   0   9   6        0.45        2.33      1.25 o
   1   9   6      447.61      415.85      9.54 o
   2   9   6       35.03       33.09      1.90 o
   3   9   6       45.57       35.06      2.81 o
   4   9   6      270.03      288.82      7.96 o
   5   9   6        4.11        2.46      1.88 o
   6   9   6       54.26       88.39     16.63 o
  -9  10   6       92.48       93.44      5.41 o
  -8  10   6       50.38       64.19      4.51 o
  -7  10   6      244.37      217.17      8.21 o
  -6  10   6      668.46      687.74     16.67 o
  -5  10   6        2.57        1.83      1.27 o
  -4  10   6      336.71      339.41      7.71 o
  -3  10   6      310.23      323.31      5.21 o
  -2  10   6      257.10      269.13      4.72 o
  -1  10   6      783.54      768.72     13.17 o
   0  10   6        4.28        7.74      1.65 o
   1  10   6        0.04        0.85      1.59 o
   2  10   6       48.33       42.54      2.93 o
   3  10   6       45.21       54.47      2.69 o
   4  10   6       11.38       15.14      1.57 o
   5  10   6       55.06       48.97      3.02 o
   6  10   6       30.51       37.03      8.57 o
  -9  11   6        3.05        7.89      3.67 o
  -8  11   6        2.77       -3.73      3.73 o
  -7  11   6        9.15        7.69      2.16 o
  -6  11   6      129.05      126.98      5.05 o
  -5  11   6       31.23       39.43      2.28 o
  -4  11   6       67.43       59.41      3.37 o
  -3  11   6       14.55       16.11      1.82 o
  -2  11   6       19.24       18.91      1.48 o
  -1  11   6     2186.21     2282.50     34.63 o
   0  11   6      666.53      659.45     15.29 o
   1  11   6      511.37      549.51     13.23 o
   2  11   6       11.97       17.76      2.88 o
   3  11   6       98.44       77.41      3.88 o
   4  11   6       43.79       30.82      4.26 o
   5  11   6       99.39       96.32      6.28 o
  -9  12   6       25.81       23.00      3.47 o
  -8  12   6       53.26       40.45      4.60 o
  -7  12   6        7.02        9.31      3.31 o
  -6  12   6       38.86       42.00      3.59 o
  -5  12   6        1.65        1.69      1.78 o
  -4  12   6      208.21      194.36      4.70 o
  -3  12   6      194.75      193.63      4.14 o
  -2  12   6      435.76      461.96      9.56 o
  -1  12   6      580.28      601.88     11.93 o
   0  12   6       62.67       57.33      3.19 o
   1  12   6        0.13        0.05      1.56 o
   2  12   6       15.13       12.04      2.26 o
   3  12   6        0.11        1.15      2.82 o
   4  12   6        5.43       13.51      3.43 o
   5  12   6       50.05       53.76      5.64 o
  -8  13   6       39.35       47.74      5.88 o
  -7  13   6        0.60       -1.62      2.19 o
  -6  13   6       21.90       29.04      3.03 o
  -5  13   6      377.39      349.01     12.93 o
  -4  13   6      256.27      267.72      5.38 o
  -3  13   6       52.81       52.01      2.34 o
  -2  13   6       86.00       81.12      3.17 o
  -1  13   6       59.33       63.62      2.62 o
   0  13   6      495.05      474.04     12.03 o
   1  13   6       14.02       11.43      2.31 o
   2  13   6      175.04      170.15      6.68 o
   3  13   6      113.36      110.68      7.84 o
   4  13   6        1.21        0.23      2.62 o
   5  13   6       24.95       16.89      4.72 o
  -8  14   6       11.32       10.55      3.48 o
  -7  14   6        2.57       -1.94      4.40 o
  -6  14   6       17.59       23.97      4.81 o
  -5  14   6      137.69      120.28      4.95 o
  -4  14   6        1.42        1.49      0.93 o
  -3  14   6      362.52      334.13      6.56 o
  -2  14   6        7.52        7.10      1.46 o
  -1  14   6      415.33      433.36     10.07 o
   0  14   6      165.34      154.45      5.87 o
   1  14   6        0.08        1.03      2.40 o
   2  14   6       71.89       67.79      4.04 o
   3  14   6      123.90      118.52      7.61 o
   4  14   6       96.89      105.42      7.44 o
   5  14   6        4.21       -5.67     11.05 o
  -8  15   6       95.46      104.85      7.07 o
  -7  15   6       51.71       52.08      5.17 o
  -6  15   6        0.50        1.82      3.41 o
  -5  15   6      118.42      124.19      2.59 o
  -4  15   6      165.13      161.35      5.41 o
  -3  15   6        5.62        4.08      1.17 o
  -2  15   6      381.36      404.37     11.61 o
  -1  15   6       85.46       73.03      3.98 o
   0  15   6       21.98       29.02      2.43 o
   1  15   6       57.54       49.74      3.20 o
   2  15   6        4.96        3.03      3.50 o
   3  15   6       14.31        8.96      3.18 o
   4  15   6       16.58       11.17      4.60 o
  -7  16   6       23.83       30.07      4.79 o
  -6  16   6        5.66        5.96      3.04 o
  -5  16   6       98.78      116.61      3.26 o
  -4  16   6       20.81       22.20      1.65 o
  -3  16   6        2.17        2.26      1.05 o
  -2  16   6        0.13        0.36      1.73 o
  -1  16   6       41.83       29.78      2.63 o
   0  16   6      106.30      118.73      5.55 o
   1  16   6       19.03       15.62      3.57 o
   2  16   6        0.81        1.98      2.92 o
   3  16   6       26.88       26.12      5.24 o
   4  16   6       67.22       62.63      5.31 o
  -7  17   6       24.27       20.69      4.01 o
  -6  17   6       37.88       39.94      4.71 o
  -5  17   6       18.44       15.18      1.78 o
  -4  17   6       79.73       81.27      6.50 o
  -3  17   6        1.89       -1.87      2.43 o
  -2  17   6       64.53       61.32      3.24 o
  -1  17   6      107.22       96.10      6.29 o
   0  17   6      150.69      160.83      8.84 o
   1  17   6        0.23        3.19      3.59 o
   2  17   6        5.71        6.30      3.78 o
   3  17   6        2.61        5.54      3.36 o
  -6  18   6       49.27       42.16      4.57 o
  -5  18   6        4.20        3.96      2.02 o
  -4  18   6      129.29      129.95      5.51 o
  -3  18   6       45.75       42.90      3.17 o
  -2  18   6        9.71        5.68      3.46 o
  -1  18   6       62.95       44.75     13.17 o
   0  18   6       34.45       46.02      5.16 o
   1  18   6        0.04        1.89      4.45 o
   2  18   6        0.30       -2.98      2.98 o
  -5  19   6        0.91       -0.61      3.79 o
  -4  19   6      107.39      109.56      8.67 o
  -3  19   6        6.96       10.82      3.11 o
  -2  19   6        7.46        7.20      3.19 o
  -1  19   6        3.72        7.23      4.56 o
   0  19   6       68.24       72.83      5.67 o
   1  19   6        0.57        3.39      4.08 o
   2  19   6       22.29       21.54      4.98 o
  -4  20   6       21.77       21.92      3.23 o
  -3  20   6        2.01       -0.47      2.81 o
  -2  20   6        5.37        5.26      3.32 o
  -1  20   6      117.86      110.48      9.24 o
   0  20   6       31.24       40.63      6.00 o
   1  20   6        2.24       -1.41      3.70 o
  -3  21   6        1.72        4.03      4.57 o
  -2  21   6       16.26        7.94      6.22 o
  -1  21   6      104.76       93.59      7.07 o
 -10   1   7        6.55        7.62      1.64 o
  -9   1   7      131.01      100.80      3.89 o
  -8   1   7      237.70      239.30      5.29 o
  -7   1   7      103.21      108.50      3.01 o
  -6   1   7       28.17       26.98      1.17 o
  -5   1   7     1545.57     1618.00     20.41 o
  -4   1   7      556.95      568.66      7.75 o
  -3   1   7      846.74      881.02     10.47 o
  -2   1   7       94.11       89.69      1.87 o
  -1   1   7      594.30      624.59      7.19 o
   0   1   7      175.07      168.34      4.47 o
   1   1   7       27.69       28.72      1.82 o
   2   1   7      236.94      246.68      5.66 o
   3   1   7       30.83       25.44      1.65 o
   4   1   7       15.52       10.20      2.46 o
   5   1   7       25.26       22.64      3.34 o
   6   1   7        9.44       10.09      4.18 o
 -10   2   7        0.02       -2.13      2.47 o
  -9   2   7      127.96      138.83      5.81 o
  -8   2   7      111.08      114.03      2.86 o
  -7   2   7      246.44      244.07      5.48 o
  -6   2   7      270.89      269.95      4.43 o
  -5   2   7       58.93       59.69      1.50 o
  -4   2   7       98.45       94.38      2.01 o
  -3   2   7       10.36       14.68      0.84 o
  -2   2   7       16.38       13.69      1.10 o
  -1   2   7       62.78       63.22      1.55 o
   0   2   7       18.73       19.84      1.63 o
   1   2   7        8.98       12.99      1.29 o
   2   2   7     1627.17     1773.20     25.80 o
   3   2   7      347.92      357.68      8.53 o
   4   2   7      147.59      145.21      5.41 o
   5   2   7      215.34      229.93      9.42 o
   6   2   7      176.82      209.97     13.21 o
 -10   3   7       27.68       33.51      4.57 o
  -9   3   7       36.70       33.11      4.66 o
  -8   3   7      831.22      882.10     18.06 o
  -7   3   7      292.62      297.87      7.10 o
  -6   3   7      156.21      146.14      3.18 o
  -5   3   7      805.60      786.63     10.82 o
  -4   3   7        3.94        7.55      1.01 o
  -3   3   7        0.04        0.27      0.58 o
  -2   3   7       45.90       53.94      1.53 o
  -1   3   7        3.61        3.92      0.67 o
   0   3   7        0.80        0.87      0.90 o
   1   3   7       13.84       11.74      1.23 o
   2   3   7      115.13      117.59      2.95 o
   3   3   7      128.73      124.09      3.35 o
   4   3   7        8.58        9.12      2.82 o
   5   3   7      126.86      126.65      8.42 o
   6   3   7       13.24        4.99      6.96 o
 -10   4   7      104.36       99.94      6.37 o
  -9   4   7      139.10      154.34      8.30 o
  -8   4   7      250.44      257.30      7.45 o
  -7   4   7      135.99      144.47      5.63 o
  -6   4   7        1.72       -0.08      1.22 o
  -5   4   7      493.13      472.78      7.42 o
  -4   4   7        1.89        2.24      0.64 o
  -3   4   7     1104.87     1193.98     13.39 o
  -2   4   7      110.36      111.81      2.44 o
  -1   4   7        1.60        2.56      0.60 o
   0   4   7       50.43       46.68      1.56 o
   1   4   7       30.98       26.51      1.94 o
   2   4   7       22.95       17.61      2.08 o
   3   4   7       24.67       22.15      1.59 o
   4   4   7      303.67      301.94     13.29 o
   5   4   7      244.21      283.58     10.80 o
   6   4   7       68.27       80.42     11.23 o
 -10   5   7        8.62        7.80      4.03 o
  -9   5   7       55.21       58.77      6.10 o
  -8   5   7        8.14        5.26      1.81 o
  -7   5   7        9.86        9.05      1.81 o
  -6   5   7      109.58      103.61      4.03 o
  -5   5   7      353.01      352.46      5.73 o
  -4   5   7        0.08       -0.68      0.68 o
  -3   5   7      213.63      228.57      3.60 o
  -2   5   7       27.19       26.93      1.33 o
  -1   5   7        0.12        2.08      0.86 o
   0   5   7      681.71      678.61     11.06 o
   1   5   7      213.80      202.48      4.19 o
   2   5   7      857.56      865.46     14.38 o
   3   5   7       26.81       24.38      1.78 o
   4   5   7      243.58      245.03     12.20 o
   5   5   7        7.68        5.62      3.71 o
   6   5   7      203.92      206.36      9.96 o
 -10   6   7      116.46      123.36      9.15 o
  -9   6   7       23.69       14.76      3.51 o
  -8   6   7      214.67      201.70      7.20 o
  -7   6   7      274.83      263.88      7.74 o
  -6   6   7      454.47      435.74     10.31 o
  -5   6   7      212.87      232.58      4.31 o
  -4   6   7       25.22       19.31      1.57 o
  -3   6   7        4.11        5.19      0.77 o
  -2   6   7      219.64      212.69      3.13 o
  -1   6   7       42.42       37.21      1.54 o
   0   6   7      219.26      218.54      4.05 o
   1   6   7       33.57       31.36      2.05 o
   2   6   7      267.93      263.63      6.50 o
   3   6   7        1.85        0.43      1.55 o
   4   6   7       36.17       32.00      2.10 o
   5   6   7      205.60      203.34     10.64 o
   6   6   7       23.08       23.57      3.70 o
 -10   7   7      111.78      110.37      9.14 o
  -9   7   7       36.99       31.24      3.68 o
  -8   7   7        4.46        6.02      2.37 o
  -7   7   7        0.25       -2.65      2.65 o
  -6   7   7        0.28        1.62      1.60 o
  -5   7   7        7.00        4.44      0.85 o
  -4   7   7      204.25      207.32      3.74 o
  -3   7   7      329.80      330.96      5.70 o
  -2   7   7      206.64      200.79      3.64 o
  -1   7   7        0.00        0.33      0.88 o
   0   7   7       24.88       28.87      1.76 o
   1   7   7        1.11        2.28      0.98 o
   2   7   7      304.76      278.31      6.01 o
   3   7   7      100.62       93.08      2.92 o
   4   7   7      132.35      131.31      4.59 o
   5   7   7      107.93      108.99      6.68 o
   6   7   7        5.99        2.64      7.02 o
 -10   8   7        1.26        2.33      4.73 o
  -9   8   7       17.91       18.92      4.56 o
  -8   8   7        6.71        1.40      2.00 o
  -7   8   7      272.80      270.54      9.69 o
  -6   8   7      417.88      415.37      9.96 o
  -5   8   7       22.25       19.76      2.50 o
  -4   8   7       56.90       53.87      1.97 o
  -3   8   7       40.74       42.38      1.48 o
  -2   8   7      327.03      326.57      5.08 o
  -1   8   7     1058.50     1096.30     18.22 o
   0   8   7      499.35      478.73      9.73 o
   1   8   7       71.59       72.10      2.80 o
   2   8   7      361.96      340.27      5.80 o
   3   8   7       78.98       59.77      4.57 o
   4   8   7       78.97       74.31      3.98 o
   5   8   7       48.31       59.30      4.92 o
  -9   9   7        3.99       12.18      3.89 o
  -8   9   7      106.69      110.43      5.80 o
  -7   9   7        0.07        0.83      2.79 o
  -6   9   7        0.00       -1.42      1.42 o
  -5   9   7        3.81        6.36      2.04 o
  -4   9   7       81.93       75.73      2.50 o
  -3   9   7      256.56      242.00      4.44 o
  -2   9   7      750.49      789.85     11.08 o
  -1   9   7      307.18      309.74      6.47 o
   0   9   7        4.34        4.47      1.51 o
   1   9   7      201.19      186.89      5.38 o
   2   9   7       44.05       39.68      2.97 o
   3   9   7        0.26        0.03      0.99 o
   4   9   7        8.09        7.18      2.57 o
   5   9   7        0.07        3.16      3.84 o
  -9  10   7        1.63        1.42      3.91 o
  -8  10   7       39.73       46.65      4.96 o
  -7  10   7        1.73        7.77      2.70 o
  -6  10   7      120.70      128.12      5.40 o
  -5  10   7       61.54       60.43      2.96 o
  -4  10   7       29.80       31.03      1.75 o
  -3  10   7      346.25      345.14      6.40 o
  -2  10   7      449.09      474.14      9.07 o
  -1  10   7      912.19      889.76     15.57 o
   0  10   7      351.23      380.76      7.36 o
   1  10   7       73.06       51.85      3.02 o
   2  10   7       21.75       19.32      2.46 o
   3  10   7       51.71       48.12      3.82 o
   4  10   7        4.13       -0.77      3.53 o
   5  10   7       49.78       58.24      6.07 o
  -9  11   7       44.61       49.70      5.65 o
  -8  11   7       86.75       77.51      8.60 o
  -7  11   7       63.46       68.25      4.49 o
  -6  11   7       15.04       15.34      2.26 o
  -5  11   7       20.47       15.11      4.80 o
  -4  11   7      359.20      375.92      7.70 o
  -3  11   7       98.34       97.82      2.36 o
  -2  11   7      208.98      223.85      5.05 o
  -1  11   7      232.13      221.55      5.23 o
   0  11   7       41.66       49.22      2.82 o
   1  11   7       25.93       23.94      2.34 o
   2  11   7       14.59       13.55      2.58 o
   3  11   7        4.33        7.27      3.45 o
   4  11   7       38.70       27.66      3.79 o
   5  11   7        1.17        2.45      4.73 o
  -9  12   7      167.48      215.95      9.81 o
  -8  12   7      146.59      153.61      8.45 o
  -7  12   7        7.22       12.45      3.86 o
  -6  12   7        2.51        1.31      2.51 o
  -5  12   7        3.41        1.43      2.72 o
  -4  12   7       18.48       21.56      1.79 o
  -3  12   7     1556.92     1683.95     25.97 o
  -2  12   7       14.58       10.84      1.36 o
  -1  12   7      178.84      171.94      4.56 o
   0  12   7     1108.80     1182.23     25.65 o
   1  12   7       68.65       67.89      3.81 o
   2  12   7        0.40       -2.45      4.40 o
   3  12   7       33.92       29.27      4.23 o
   4  12   7        4.06        7.72      2.84 o
  -8  13   7        1.13        2.03      3.11 o
  -7  13   7       10.40        4.17      6.68 o
  -6  13   7      146.87      132.30      5.56 o
  -5  13   7       34.76       34.42      1.56 o
  -4  13   7       34.04       26.35      1.64 o
  -3  13   7      324.27      343.54      6.05 o
  -2  13   7       42.00       40.13      2.50 o
  -1  13   7       54.01       50.34      2.51 o
   0  13   7      191.36      179.06      7.44 o
   1  13   7        8.64        5.19      2.00 o
   2  13   7        2.09       -1.84      2.42 o
   3  13   7       10.45       11.26      3.93 o
   4  13   7       12.47       14.30      5.57 o
  -8  14   7       43.99       43.42      4.72 o
  -7  14   7       81.28       89.41      4.98 o
  -6  14   7       16.99       26.58      3.28 o
  -5  14   7        5.24        4.70      1.37 o
  -4  14   7        1.61        3.20      1.35 o
  -3  14   7        3.24        2.80      1.00 o
  -2  14   7        1.80        0.41      1.37 o
  -1  14   7      349.85      358.47     11.67 o
   0  14   7        0.09       -0.49      2.74 o
   1  14   7       49.25       51.91      3.50 o
   2  14   7       18.47        5.83      5.08 o
   3  14   7       37.84       37.04      4.51 o
   4  14   7       30.69       23.96      4.49 o
  -7  15   7        4.26       10.12      3.49 o
  -6  15   7       12.07        8.68      2.43 o
  -5  15   7      148.50      169.91      5.87 o
  -4  15   7      245.19      228.50      6.09 o
  -3  15   7       31.33       31.40      3.25 o
  -2  15   7        9.32        7.74      1.61 o
  -1  15   7        2.03        3.95      2.88 o
   0  15   7        0.75        2.05      2.58 o
   1  15   7       33.49       29.67      3.87 o
   2  15   7       62.69       63.85      5.69 o
   3  15   7        0.29        2.61      5.04 o
  -7  16   7       93.07      104.86      6.02 o
  -6  16   7       44.23       45.80      5.20 o
  -5  16   7       47.03       36.47      2.26 o
  -4  16   7      158.29      145.40      6.67 o
  -3  16   7      223.43      199.66     11.38 o
  -2  16   7       14.77       16.74      2.18 o
  -1  16   7      160.38      142.90      7.99 o
   0  16   7       56.97       53.09      4.42 o
   1  16   7       60.01       53.69      4.78 o
   2  16   7       19.17       14.42      4.27 o
   3  16   7       10.28       12.84      4.70 o
  -6  17   7       46.41       58.36      4.71 o
  -5  17   7       10.76        4.07      3.05 o
  -4  17   7       91.55      105.83      5.47 o
  -3  17   7      107.65      100.51      6.04 o
  -2  17   7       27.85       17.51      3.94 o
  -1  17   7       98.74      104.17      6.87 o
   0  17   7      434.40      447.33     21.49 o
   1  17   7       51.28       70.68     13.39 o
   2  17   7        3.84        2.21      4.04 o
  -6  18   7       10.89        6.54      5.01 o
  -5  18   7      171.93      178.66      7.51 o
  -4  18   7        0.05        0.31      2.88 o
  -3  18   7        8.29       12.43      2.55 o
  -2  18   7       18.93       18.68      4.31 o
  -1  18   7       40.50       32.07      5.75 o
   0  18   7       28.92       21.92      5.77 o
   1  18   7        2.84       -0.83      5.61 o
  -4  19   7       15.97       18.71      5.70 o
  -3  19   7        2.54        2.92      4.34 o
  -2  19   7        3.56        2.83      3.72 o
  -1  19   7        4.23        7.82      5.35 o
   0  19   7       54.35       38.90      5.53 o
  -3  20   7       36.57       35.99      3.97 o
  -2  20   7        4.67        3.43      3.03 o
 -10   0   8        3.35        4.25      2.95 o
  -9   0   8      289.86      315.42     31.07 o
  -8   0   8       26.89       23.42      2.56 o
  -7   0   8      173.84      164.92      5.26 o
  -6   0   8     3164.88     3356.14     77.12 o
  -5   0   8       37.92       41.37      2.20 o
  -4   0   8      248.65      257.29      5.93 o
  -3   0   8      489.07      455.75     10.96 o
  -2   0   8       81.59       69.25      2.36 o
  -1   0   8      586.97      599.13     10.65 o
   0   0   8        9.21        7.81      1.97 o
   1   0   8      286.31      318.15     11.71 o
   2   0   8       67.91       63.02      3.03 o
   3   0   8       57.65       67.82      4.98 o
   4   0   8        0.44       -0.19      3.98 o
   5   0   8       48.64       52.78     15.38 o
 -10   1   8        1.96       -1.25      2.82 o
  -9   1   8       37.98       36.14      3.61 o
  -8   1   8        8.62        4.98      0.99 o
  -7   1   8      530.96      544.93     10.54 o
  -6   1   8       42.09       39.97      1.59 o
  -5   1   8      256.44      254.21      3.91 o
  -4   1   8        9.36        7.92      0.92 o
  -3   1   8        2.17        3.63      0.76 o
  -2   1   8       46.73       43.76      1.33 o
  -1   1   8        2.01        0.67      0.86 o
   0   1   8        2.76        1.53      0.92 o
   1   1   8       18.29       21.01      1.81 o
   2   1   8       62.16       58.27      2.98 o
   3   1   8      782.78      868.35     21.13 o
   4   1   8      293.57      311.47      9.13 o
   5   1   8       78.45       79.49      8.29 o
 -10   2   8       12.01        7.37      2.38 o
  -9   2   8       23.39       17.27      2.53 o
  -8   2   8        8.09        9.33      0.89 o
  -7   2   8     1153.02     1172.07     21.59 o
  -6   2   8      272.82      266.27      5.33 o
  -5   2   8      141.49      131.80      2.82 o
  -4   2   8       19.30       20.15      1.02 o
  -3   2   8       80.18       83.07      2.09 o
  -2   2   8       26.88       27.54      1.20 o
  -1   2   8      660.11      675.89      8.73 o
   0   2   8       43.11       53.06      2.87 o
   1   2   8      377.50      409.91      8.24 o
   2   2   8      349.27      321.64      7.16 o
   3   2   8       60.02       58.00      4.44 o
   4   2   8       15.06       12.97      2.44 o
   5   2   8       96.72       84.85     14.92 o
 -10   3   8       67.62       74.96      7.77 o
  -9   3   8        1.92        2.48      2.32 o
  -8   3   8       36.36       43.61      2.33 o
  -7   3   8      118.50      127.56      2.90 o
  -6   3   8       35.98       33.43      1.48 o
  -5   3   8      937.70      933.46     12.53 o
  -4   3   8      461.34      459.11      6.40 o
  -3   3   8        6.94        9.87      0.96 o
  -2   3   8       17.55       19.26      1.24 o
  -1   3   8      193.35      188.46      3.87 o
   0   3   8       12.74        9.88      0.97 o
   1   3   8        4.53        4.30      1.26 o
   2   3   8       94.24       92.19      3.50 o
   3   3   8      221.15      228.91      7.42 o
   4   3   8      197.12      209.48      8.78 o
   5   3   8        9.54       12.58      3.97 o
 -10   4   8        1.87        0.31      2.67 o
  -9   4   8        3.38        4.35      2.57 o
  -8   4   8        0.38        1.79      1.56 o
  -7   4   8      476.91      449.78     10.15 o
  -6   4   8      402.72      433.63      9.08 o
  -5   4   8       93.53       91.75      2.34 o
  -4   4   8       60.67       58.98      2.47 o
  -3   4   8     1292.74     1314.08     16.95 o
  -2   4   8       35.30       36.18      1.31 o
  -1   4   8      184.59      185.12      4.04 o
   0   4   8      448.46      440.78      8.56 o
   1   4   8      102.18       97.77      3.42 o
   2   4   8      212.43      203.23      5.09 o
   3   4   8      245.83      235.88      7.34 o
   4   4   8        6.11        1.53      2.77 o
   5   4   8      106.65      113.31     14.46 o
 -10   5   8        0.88       -0.14      2.96 o
  -9   5   8       90.83      103.27      5.37 o
  -8   5   8        1.19        2.06      1.92 o
  -7   5   8       85.20       78.56      5.70 o
  -6   5   8        2.07        1.29      0.83 o
  -5   5   8       19.86       25.03      1.41 o
  -4   5   8      626.16      629.82      9.23 o
  -3   5   8      269.11      255.56      4.18 o
  -2   5   8      182.65      201.55      3.71 o
  -1   5   8      175.80      161.07      3.44 o
   0   5   8      149.40      141.05      3.60 o
   1   5   8      972.06      973.88     18.97 o
   2   5   8        0.45       -1.56      1.56 o
   3   5   8        2.97        1.26      1.47 o
   4   5   8       19.36        7.90      3.80 o
   5   5   8        1.42        0.16      3.06 o
 -10   6   8       64.91       58.17      6.51 o
  -9   6   8       29.74       33.37      3.77 o
  -8   6   8       28.02       23.94      2.85 o
  -7   6   8       69.73       80.02      4.25 o
  -6   6   8       86.33       92.12      4.59 o
  -5   6   8      207.90      207.17      4.49 o
  -4   6   8      337.24      340.68      5.81 o
  -3   6   8       14.48       13.37      0.95 o
  -2   6   8      383.16      371.91      5.69 o
  -1   6   8      895.70      939.71     15.61 o
   0   6   8       49.42       48.18      2.42 o
   1   6   8      119.35      124.49      3.37 o
   2   6   8       14.49       16.66      1.63 o
   3   6   8       11.10        9.46      1.87 o
   4   6   8      142.07      165.24     10.87 o
   5   6   8      190.19      201.18     14.76 o
  -9   7   8      119.53      100.10      6.01 o
  -8   7   8        0.08        1.45      2.77 o
  -7   7   8       18.54       11.49      2.80 o
  -6   7   8        5.99        3.64      2.89 o
  -5   7   8      146.42      147.47      3.41 o
  -4   7   8      216.50      210.75      4.49 o
  -3   7   8      134.58      140.57      3.40 o
  -2   7   8       73.97       70.15      2.18 o
  -1   7   8     1513.63     1585.88     23.38 o
   0   7   8      264.94      250.69      5.51 o
   1   7   8      187.00      179.55      4.89 o
   2   7   8      117.92      111.10      2.87 o
   3   7   8       11.96        9.29      2.13 o
   4   7   8        0.10        0.54      2.33 o
   5   7   8      182.52      180.49     11.79 o
  -9   8   8      225.66      262.99     15.06 o
  -8   8   8       63.02       64.52      5.38 o
  -7   8   8        7.66        6.66      3.20 o
  -6   8   8       21.63       22.15      3.25 o
  -5   8   8      128.76      120.10      4.32 o
  -4   8   8      258.04      270.87      5.16 o
  -3   8   8       15.92       14.31      1.64 o
  -2   8   8        0.25       -0.66      0.72 o
  -1   8   8       66.94       78.70      2.66 o
   0   8   8      690.65      681.66     14.14 o
   1   8   8       12.03        7.85      1.73 o
   2   8   8       16.67       19.46      2.07 o
   3   8   8        3.08        3.60      2.44 o
   4   8   8        0.17        1.80      3.47 o
  -9   9   8       12.87       13.28      5.00 o
  -8   9   8        0.00       -2.10      2.46 o
  -7   9   8        1.31        0.47      2.85 o
  -6   9   8       29.46       28.01      3.59 o
  -5   9   8        1.65       -0.42      1.02 o
  -4   9   8       89.65       69.50      3.12 o
  -3   9   8        8.66       10.11      1.15 o
  -2   9   8      488.87      502.49     10.28 o
  -1   9   8       16.99       11.78      1.47 o
   0   9   8       30.01       27.24      2.83 o
   1   9   8       10.69       11.86      2.86 o
   2   9   8        4.79        5.18      2.24 o
   3   9   8       15.95       16.78      2.93 o
   4   9   8        8.18        8.30      3.95 o
  -9  10   8        5.59       -4.23      8.44 o
  -8  10   8       12.66       21.22      3.88 o
  -7  10   8      107.02      108.06      5.72 o
  -6  10   8        0.34        4.11      2.25 o
  -5  10   8        3.91        5.46      0.95 o
  -4  10   8      128.77      113.25      3.28 o
  -3  10   8       23.05       14.50      2.02 o
  -2  10   8       69.49       65.54      2.65 o
  -1  10   8      561.07      571.29     12.07 o
   0  10   8       58.19       52.51      2.66 o
   1  10   8       53.61       76.18      6.11 o
   2  10   8      109.90       94.66      6.67 o
   3  10   8        1.87       -1.39      2.79 o
   4  10   8       10.17        1.16      3.49 o
  -9  11   8       18.64       20.27      6.53 o
  -8  11   8        5.24        4.88      2.70 o
  -7  11   8       15.65        6.52      3.55 o
  -6  11   8      111.23      103.80      5.52 o
  -5  11   8       68.01       70.06      2.68 o
  -4  11   8      568.16      575.49     12.46 o
  -3  11   8        0.39       -0.15      1.78 o
  -2  11   8      519.37      556.28     12.76 o
  -1  11   8      394.51      408.90     10.24 o
   0  11   8       46.36       52.06      3.68 o
   1  11   8       50.04       49.13      4.05 o
   2  11   8       11.87        5.78      2.92 o
   3  11   8       23.84       26.68      3.53 o
   4  11   8      194.37      241.61     13.52 o
  -8  12   8        1.60        7.10      5.07 o
  -7  12   8        0.60        6.45      2.78 o
  -6  12   8       17.09       22.88      3.01 o
  -5  12   8       96.02       79.50      3.19 o
  -4  12   8       36.97       33.54      1.59 o
  -3  12   8      276.24      292.96     10.98 o
  -2  12   8      176.25      172.00      6.21 o
  -1  12   8       54.53       44.54      4.06 o
   0  12   8       84.20       76.81      4.20 o
   1  12   8        8.90       14.38      3.40 o
   2  12   8       11.17       31.96      6.00 o
   3  12   8       38.34       45.89      6.88 o
  -8  13   8       25.32       37.86      4.24 o
  -7  13   8        8.91       12.26      3.30 o
  -6  13   8       67.78       59.64      4.48 o
  -5  13   8        4.07        4.51      1.16 o
  -4  13   8      300.30      325.94      7.17 o
  -3  13   8        2.20        0.71      1.48 o
  -2  13   8       32.37       19.69      1.77 o
  -1  13   8        6.13        6.93      3.38 o
   0  13   8      245.93      261.92     10.07 o
   1  13   8       10.44        8.74      2.90 o
   2  13   8       35.75       34.45      6.98 o
   3  13   8        3.02        5.49      4.18 o
  -7  14   8        0.01       -4.65      4.65 o
  -6  14   8        1.45        0.86      2.47 o
  -5  14   8      132.43      131.78      4.09 o
  -4  14   8       23.61       23.00      2.12 o
  -3  14   8        0.04        1.98      1.53 o
  -2  14   8       88.42       85.61      3.73 o
  -1  14   8        4.36        2.07      3.90 o
   0  14   8      247.33      297.16     13.30 o
   1  14   8       74.83       66.25      4.51 o
   2  14   8      237.53      273.10     11.97 o
   3  14   8        2.13       -3.66      5.77 o
  -7  15   8        8.90        1.48      6.11 o
  -6  15   8       71.44       59.84      6.00 o
  -5  15   8      119.61      126.31      5.50 o
  -4  15   8       15.43       20.50      2.36 o
  -3  15   8        2.59       -0.25      6.77 o
  -2  15   8       20.08       14.79      4.21 o
  -1  15   8      117.73       96.66      6.42 o
   0  15   8      133.61      126.86      8.25 o
   1  15   8       76.02       54.35      4.81 o
   2  15   8       17.29       12.03      5.25 o
  -6  16   8        4.34       11.36      4.58 o
  -5  16   8       87.85       83.67      4.03 o
  -4  16   8        0.62       -2.25      2.25 o
  -3  16   8        5.90        5.49      3.73 o
  -2  16   8        0.12       -0.45      2.25 o
  -1  16   8      100.20       80.58     10.77 o
   0  16   8      190.19      223.52     10.23 o
   1  16   8       36.93       35.13      6.76 o
  -5  17   8       57.59       58.34      3.49 o
  -4  17   8        0.03       -5.28      5.65 o
  -3  17   8        2.35       -1.72      2.91 o
  -2  17   8       19.79       12.35      4.01 o
  -1  17   8      113.34      118.16      9.19 o
   0  17   8      229.05      199.54     14.14 o
   1  17   8       92.46       89.89      6.98 o
  -4  18   8       52.63       59.63      4.65 o
  -3  18   8       50.42       46.76      6.00 o
  -2  18   8       11.11       18.70      5.32 o
  -1  18   8       84.26       77.93      7.85 o
   0  18   8       14.04       11.77      8.55 o
 -10   1   9        4.57        7.95      2.82 o
  -9   1   9      149.92      165.31      6.10 o
  -8   1   9        2.05        3.16      1.22 o
  -7   1   9      298.18      309.32      6.43 o
  -6   1   9        1.23        0.28      0.84 o
  -5   1   9      978.86      980.77     15.59 o
  -4   1   9      339.87      329.54      5.45 o
  -3   1   9      105.37       93.05      2.31 o
  -2   1   9      233.46      249.93      4.12 o
  -1   1   9      448.24      445.23      7.84 o
   0   1   9       46.59       49.54      2.12 o
   1   1   9      184.85      179.61      5.08 o
   2   1   9      330.11      353.53     12.36 o
   3   1   9       11.71        5.93      5.23 o
   4   1   9      224.40      224.13     14.35 o
 -10   2   9        7.35       10.69      3.49 o
  -9   2   9       28.26       34.65      3.59 o
  -8   2   9       24.74       22.87      1.98 o
  -7   2   9       73.24       64.66      2.21 o
  -6   2   9       21.66       22.26      1.57 o
  -5   2   9       12.32       10.82      1.14 o
  -4   2   9       64.65       53.49      1.58 o
  -3   2   9       11.05        6.70      0.98 o
  -2   2   9       21.64       15.02      1.01 o
  -1   2   9       18.68       14.06      1.26 o
   0   2   9      160.40      152.47      3.71 o
   1   2   9       17.03       17.44      1.65 o
   2   2   9      308.76      322.30      9.01 o
   3   2   9       31.17       27.33      2.85 o
   4   2   9      128.94      113.49     11.94 o
 -10   3   9       35.31       31.40      3.76 o
  -9   3   9       69.09       56.95      4.91 o
  -8   3   9      145.41      156.48      7.38 o
  -7   3   9       27.26       28.19      1.64 o
  -6   3   9        1.08        1.34      0.95 o
  -5   3   9        5.88        6.99      0.87 o
  -4   3   9        0.22        0.75      0.86 o
  -3   3   9        8.01        9.10      1.22 o
  -2   3   9       45.08       47.06      1.79 o
  -1   3   9      756.17      776.53     11.53 o
   0   3   9        6.35        4.20      2.07 o
   1   3   9      189.76      192.59      5.31 o
   2   3   9        0.41        2.73      1.75 o
   3   3   9       10.02       13.79      2.66 o
   4   3   9      103.97      113.94      9.80 o
  -9   4   9       32.32       36.64      4.61 o
  -8   4   9      102.92      120.68      7.59 o
  -7   4   9       69.48       58.63      2.69 o
  -6   4   9      382.88      391.16      8.06 o
  -5   4   9       82.15       75.52      2.23 o
  -4   4   9       81.57       71.49      2.15 o
  -3   4   9      138.89      149.90      3.57 o
  -2   4   9      938.44      960.22     16.22 o
  -1   4   9       15.44       18.01      1.79 o
   0   4   9      101.79       92.95      4.09 o
   1   4   9       76.67       78.51      2.77 o
   2   4   9      145.19      133.61      5.28 o
   3   4   9       30.41       26.71      5.64 o
   4   4   9       27.95       29.20      7.24 o
  -9   5   9       62.77       77.24      8.49 o
  -8   5   9       62.65       61.63      5.62 o
  -7   5   9        7.06        6.54      2.05 o
  -6   5   9       28.42       27.73      1.38 o
  -5   5   9      117.31      115.71      3.29 o
  -4   5   9      598.82      585.49      8.87 o
  -3   5   9        3.36        1.31      0.93 o
  -2   5   9       53.23       57.57      2.28 o
  -1   5   9       33.33       30.93      1.82 o
   0   5   9        1.63        1.56      1.19 o
   1   5   9        0.07        0.54      1.75 o
   2   5   9      451.62      483.70     11.95 o
   3   5   9        3.31        2.17      4.89 o
   4   5   9       24.03       18.35     15.26 o
  -9   6   9       59.09       48.66      6.34 o
  -8   6   9       93.83       94.78      5.25 o
  -7   6   9      657.54      692.89     21.31 o
  -6   6   9        7.94        4.64      1.00 o
  -5   6   9        0.54        0.67      1.11 o
  -4   6   9      107.99       97.27      2.65 o
  -3   6   9      337.34      308.31      5.89 o
  -2   6   9      792.57      815.89     12.28 o
  -1   6   9      312.94      315.89      6.38 o
   0   6   9       53.88       48.10      2.07 o
   1   6   9       16.43       12.56      1.88 o
   2   6   9       23.29       24.18      2.21 o
   3   6   9       56.21       36.66     18.95 o
   4   6   9        3.61       -0.08      4.96 o
  -9   7   9       55.08       63.75      5.61 o
  -8   7   9       69.99       67.77      5.42 o
  -7   7   9      236.25      267.43      9.03 o
  -6   7   9        0.12       -0.15      1.05 o
  -5   7   9       34.38       40.26      1.96 o
  -4   7   9        0.19       -1.01      1.01 o
  -3   7   9      309.94      329.84      6.42 o
  -2   7   9      372.72      382.80      7.75 o
  -1   7   9      361.92      369.93      7.03 o
   0   7   9        4.46        6.22      1.59 o
   1   7   9      244.49      274.11      7.91 o
   2   7   9       62.75       64.55      4.47 o
   3   7   9      183.94      214.54     17.78 o
   4   7   9       18.40        4.93      6.04 o
  -9   8   9       49.76       49.32      5.88 o
  -8   8   9       52.23       52.64      4.05 o
  -7   8   9       32.69       28.71      6.44 o
  -6   8   9      118.25      101.32      4.31 o
  -5   8   9      377.57      383.00      8.32 o
  -4   8   9      194.37      193.32      4.39 o
  -3   8   9      653.60      695.72     13.04 o
  -2   8   9      491.66      489.29     10.38 o
  -1   8   9       27.44       32.90      2.81 o
   0   8   9       49.01       50.09      4.96 o
   1   8   9      203.36      205.56     10.80 o
   2   8   9        7.64       -0.75      4.14 o
   3   8   9       93.04      108.65      6.77 o
  -9   9   9       51.78       50.09      5.25 o
  -8   9   9      179.46      216.43     12.97 o
  -7   9   9        2.57        4.52      3.42 o
  -6   9   9        0.47        0.12      2.96 o
  -5   9   9       25.23       25.76      1.68 o
  -4   9   9       82.37       81.38      4.43 o
  -3   9   9        0.66        1.34      1.02 o
  -2   9   9        1.48        1.17      1.25 o
  -1   9   9       87.16       79.77      4.16 o
   0   9   9       22.47       24.50      3.10 o
   1   9   9        2.66        8.54      3.21 o
   2   9   9       11.27        8.11      3.00 o
   3   9   9       22.71       28.89      7.65 o
  -8  10   9       91.97       89.73      6.74 o
  -7  10   9       93.08      102.58      5.44 o
  -6  10   9       31.23       38.12      4.79 o
  -5  10   9       51.03       37.09      2.45 o
  -4  10   9       64.20       59.91      2.66 o
  -3  10   9       72.50       73.04      4.01 o
  -2  10   9        0.23       -0.34      3.06 o
  -1  10   9       36.07       43.11      3.62 o
   0  10   9       96.94       82.88      4.99 o
   1  10   9       12.04        9.29      3.77 o
   2  10   9      140.29      157.05     12.48 o
   3  10   9       33.74       29.55      3.90 o
  -8  11   9       17.47       16.60      4.22 o
  -7  11   9       30.72       24.88      3.25 o
  -6  11   9        0.31        3.62      3.86 o
  -5  11   9       26.40       33.39      1.97 o
  -4  11   9        6.91        4.59      1.08 o
  -3  11   9       36.03       35.12      2.62 o
  -2  11   9        5.97        7.79      2.09 o
  -1  11   9      187.98      176.51      9.67 o
   0  11   9      221.94      229.94      9.36 o
   1  11   9        3.75        4.31      2.54 o
   2  11   9        0.02        1.54      4.75 o
   3  11   9        0.43       -1.67      3.72 o
  -8  12   9       57.41       68.11      4.47 o
  -7  12   9      115.48      107.64      6.76 o
  -6  12   9        0.45        3.16      2.43 o
  -5  12   9        4.31        8.98      1.99 o
  -4  12   9        9.23        3.35      1.95 o
  -3  12   9       20.74       14.60      2.12 o
  -2  12   9       15.65       13.62      3.61 o
  -1  12   9       52.29       60.78      3.82 o
   0  12   9        3.87        0.67      3.64 o
   1  12   9       12.96       22.96      3.71 o
   2  12   9      120.50      135.77      9.47 o
  -7  13   9       24.49       29.51      5.34 o
  -6  13   9       19.30       20.05      4.52 o
  -5  13   9       10.23       14.41      4.24 o
  -4  13   9        0.11       -1.70      1.70 o
  -3  13   9       10.72       14.51      4.19 o
  -2  13   9        0.12       -1.39      1.92 o
  -1  13   9      107.36      105.75      9.14 o
   0  13   9       14.08       13.25      3.29 o
   1  13   9       25.66       32.60      7.07 o
   2  13   9       30.98       32.15      5.51 o
  -7  14   9       15.78       13.96      3.98 o
  -6  14   9        6.18        5.01      3.63 o
  -5  14   9        0.60       -2.06      2.06 o
  -4  14   9       29.70       27.15      4.11 o
  -3  14   9       26.56       26.40      3.31 o
  -2  14   9       10.82        9.07      3.12 o
  -1  14   9       44.02       41.79      3.79 o
   0  14   9      127.65      103.00     10.15 o
   1  14   9       12.25       10.16      6.73 o
  -6  15   9        0.25        5.69      4.92 o
  -5  15   9        5.71        5.62      2.13 o
  -4  15   9       80.39       91.37      6.69 o
  -3  15   9        0.69       -2.79      2.79 o
  -2  15   9       59.79       49.89      6.14 o
  -1  15   9      122.53      121.00     10.03 o
   0  15   9        1.00       -3.07     14.16 o
   1  15   9       63.27       60.39      5.43 o
  -5  16   9       51.09       49.12      3.74 o
  -4  16   9       15.11       18.96      4.02 o
  -3  16   9      122.19      129.85     11.53 o
  -2  16   9       59.19       50.93      7.25 o
  -1  16   9       79.93       66.06     10.97 o
   0  16   9        2.57        4.41      3.79 o
  -4  17   9       20.10       15.49      3.07 o
  -3  17   9       21.33       16.13      4.78 o
  -2  17   9       39.94       45.47      7.32 o
  -9   0  10        0.01        3.33      2.28 o
  -8   0  10       92.47       98.86      6.63 o
  -7   0  10       78.79       64.93      4.67 o
  -6   0  10       21.39       18.53      2.68 o
  -5   0  10       20.49       16.74      2.44 o
  -4   0  10      193.36      194.57      6.80 o
  -3   0  10      250.84      244.06      6.91 o
  -2   0  10      174.51      177.49      5.36 o
  -1   0  10        0.23       -0.28      1.64 o
   0   0  10       23.07       16.57      2.62 o
   1   0  10      103.70      113.65      6.28 o
   2   0  10      142.33      129.25      8.61 o
   3   0  10       73.52       74.60     11.49 o
  -9   1  10        6.65        9.17      2.42 o
  -8   1  10       13.20       11.75      3.13 o
  -7   1  10       45.30       39.79      2.78 o
  -6   1  10       93.29       78.64      3.15 o
  -5   1  10       75.69       77.65      2.98 o
  -4   1  10      205.84      203.86      4.50 o
  -3   1  10       54.55       47.06      1.93 o
  -2   1  10        0.57       -0.22      1.12 o
  -1   1  10      111.89       98.65      3.18 o
   0   1  10      211.02      220.42      6.51 o
   1   1  10        1.81        3.76      2.19 o
   2   1  10       48.02       51.75      4.21 o
   3   1  10       58.22       69.95      7.55 o
  -9   2  10       12.32       14.06      2.60 o
  -8   2  10       47.22       42.48      2.72 o
  -7   2  10       21.72       22.84      1.87 o
  -6   2  10      303.20      293.05      5.04 o
  -5   2  10        6.34        7.08      1.14 o
  -4   2  10        2.10        3.02      1.07 o
  -3   2  10       99.62      106.17      2.53 o
  -2   2  10      729.92      743.32     11.03 o
  -1   2  10      229.45      227.54      5.35 o
   0   2  10       14.74       17.78      2.04 o
   1   2  10       24.07       22.16      2.34 o
   2   2  10        1.06        3.66      1.79 o
   3   2  10        0.06        1.48      3.56 o
  -9   3  10        0.51       -0.69      2.65 o
  -8   3  10        1.20        2.08      2.35 o
  -7   3  10        6.11        6.40      1.58 o
  -6   3  10       60.17       51.53      1.99 o
  -5   3  10      364.76      350.18      6.45 o
  -4   3  10      284.16      270.11      6.69 o
  -3   3  10       10.32       12.88      1.46 o
  -2   3  10      294.78      326.68      6.32 o
  -1   3  10      186.96      194.86      5.13 o
   0   3  10       11.31       10.56      1.69 o
   1   3  10      148.61      149.87      5.49 o
   2   3  10       23.53       18.77      5.80 o
   3   3  10      227.36      237.36     16.95 o
  -9   4  10        7.87       11.11      3.31 o
  -8   4  10       42.14       51.04      4.34 o
  -7   4  10       16.66       10.29      2.75 o
  -6   4  10       14.32       16.85      1.69 o
  -5   4  10       70.58       75.95      3.32 o
  -4   4  10      256.03      237.28      5.13 o
  -3   4  10       13.65       15.57      1.35 o
  -2   4  10       24.89       25.33      2.11 o
  -1   4  10        8.84        8.55      2.67 o
   0   4  10      197.42      197.09      5.39 o
   1   4  10        2.08        0.58      2.53 o
   2   4  10        1.77        5.84      3.45 o
   3   4  10        0.27        0.49      4.75 o
  -9   5  10       15.97       17.85      3.81 o
  -8   5  10      135.17      156.68      9.48 o
  -7   5  10       35.52       40.45      3.85 o
  -6   5  10      510.58      501.62     15.55 o
  -5   5  10      305.23      317.65      6.18 o
  -4   5  10       23.48       15.12      1.64 o
  -3   5  10      106.95      108.19      3.23 o
  -2   5  10      104.20      112.70      3.13 o
  -1   5  10      326.30      356.74      8.46 o
   0   5  10        8.40        9.38      1.92 o
   1   5  10       12.18       11.62      4.44 o
   2   5  10       83.27       83.56      7.53 o
   3   5  10      190.38      174.52     13.21 o
  -9   6  10        0.02       -1.09      3.26 o
  -8   6  10      148.71      168.24     13.14 o
  -7   6  10       10.09        5.55      2.69 o
  -6   6  10      190.85      201.99      6.24 o
  -5   6  10       51.75       38.32      1.95 o
  -4   6  10       74.61       74.29      2.43 o
  -3   6  10      138.28      126.51      3.33 o
  -2   6  10       21.39       22.66      1.63 o
  -1   6  10       38.73       25.61      2.46 o
   0   6  10       25.83       30.53      2.36 o
   1   6  10       34.48       26.47      6.14 o
   2   6  10        5.22        4.60      3.61 o
   3   6  10       46.26       45.44      5.11 o
  -8   7  10        3.70        4.13      2.55 o
  -7   7  10       72.41       88.22      5.50 o
  -6   7  10       37.39       36.30      2.12 o
  -5   7  10       28.60       30.85      1.60 o
  -4   7  10       48.57       42.60      1.97 o
  -3   7  10      140.81      145.43      5.36 o
  -2   7  10      175.28      169.19      4.20 o
  -1   7  10       20.56       20.21      2.50 o
   0   7  10      289.28      301.54     14.98 o
   1   7  10       42.28       29.33      3.00 o
   2   7  10        0.22       -1.74      4.24 o
  -8   8  10       55.16       58.46      5.58 o
  -7   8  10        6.86        3.67      3.31 o
  -6   8  10        0.45       -0.70      1.66 o
  -5   8  10       11.80       16.28      1.53 o
  -4   8  10      100.78      110.30      3.98 o
  -3   8  10      204.84      202.98      5.19 o
  -2   8  10        4.83        0.61      2.30 o
  -1   8  10        5.67        2.97      3.01 o
   0   8  10       85.30       90.18      5.04 o
   1   8  10        0.72        0.47      2.78 o
   2   8  10       74.35       84.43      9.57 o
  -8   9  10        0.03        1.17      3.36 o
  -7   9  10       31.62       29.04      3.52 o
  -6   9  10      115.18      114.92      5.48 o
  -5   9  10        3.30        2.05      2.32 o
  -4   9  10       49.71       49.73      3.12 o
  -3   9  10      106.21      111.56      3.48 o
  -2   9  10        2.05        2.34      1.68 o
  -1   9  10        2.83        3.05      4.11 o
   0   9  10       84.70       98.81      5.88 o
   1   9  10        3.86        4.85      3.90 o
   2   9  10       29.64       29.80      4.98 o
  -8  10  10       51.02       52.80      5.61 o
  -7  10  10       33.54       37.50      3.47 o
  -6  10  10        4.37        3.53      2.97 o
  -5  10  10        2.78        6.39      1.51 o
  -4  10  10       23.95       21.20      2.80 o
  -3  10  10       89.36       90.45      7.35 o
  -2  10  10       61.38       53.04      4.30 o
  -1  10  10       10.76       22.17      5.21 o
   0  10  10      107.20      114.68      6.50 o
   1  10  10       10.73        8.38      3.81 o
   2  10  10       99.96      105.23      7.56 o
  -7  11  10        1.96       -6.26      8.32 o
  -6  11  10       30.18       33.27      5.82 o
  -5  11  10       69.18       69.41      5.16 o
  -4  11  10       15.92       12.20      2.34 o
  -3  11  10        1.62       -0.21      2.52 o
  -2  11  10       10.53        9.15      2.57 o
  -1  11  10       10.17        1.20      4.76 o
   0  11  10        4.21        1.49      2.84 o
   1  11  10      258.11      269.98     18.19 o
  -7  12  10      164.43      166.44     11.30 o
  -6  12  10       66.43       67.63      5.78 o
  -5  12  10       18.33       15.40      3.05 o
  -4  12  10       18.10        7.57      6.86 o
  -3  12  10        0.07        3.62      4.17 o
  -2  12  10        5.90        3.43      2.73 o
  -1  12  10      199.75      182.17     10.00 o
   0  12  10       22.11       19.75      5.20 o
   1  12  10        6.75        8.45      4.80 o
  -6  13  10       43.36       27.52      4.27 o
  -5  13  10       12.35       14.65      3.71 o
  -4  13  10        0.39       -0.97      3.55 o
  -3  13  10        0.01        0.31      3.04 o
  -2  13  10        1.03        2.22      4.76 o
  -1  13  10        0.00       -1.39      5.90 o
   0  13  10       17.85       22.32      5.77 o
  -5  14  10       16.60       19.84      5.00 o
  -4  14  10       23.48       24.89      8.16 o
  -3  14  10        1.16        0.92      3.42 o
  -2  14  10       12.69        7.20      3.85 o
  -1  14  10        0.03       -1.72      6.83 o
  -4  15  10       24.89       27.81      5.92 o
  -3  15  10      176.04      191.60     14.04 o
  -2  15  10        6.71        2.91      5.37 o
  -8   1  11        3.82        5.34      2.17 o
  -7   1  11      190.18      216.10      8.48 o
  -6   1  11       20.16       14.46      2.18 o
  -5   1  11        0.08       -0.03      1.17 o
  -4   1  11        2.96        3.57      1.33 o
  -3   1  11       36.45       41.71      2.10 o
  -2   1  11      146.43      153.87      4.74 o
  -1   1  11      116.36      137.87      6.75 o
   0   1  11       63.18       73.09      6.85 o
   1   1  11        0.46       -1.33      2.33 o
   2   1  11      233.26      213.03     14.03 o
  -8   2  11        0.60        5.30      3.27 o
  -7   2  11        2.68        8.02      1.62 o
  -6   2  11      218.38      219.80      5.83 o
  -5   2  11       14.74       12.90      1.70 o
  -4   2  11       33.28       35.82      1.75 o
  -3   2  11      116.99       97.71      3.08 o
  -2   2  11      530.52      540.86     10.98 o
  -1   2  11      159.73      176.94      5.48 o
   0   2  11      193.29      196.30      7.59 o
   1   2  11       91.58       98.58      7.67 o
   2   2  11        7.74       10.57      4.26 o
  -8   3  11       58.10       56.45      3.96 o
  -7   3  11       19.83       21.65      3.31 o
  -6   3  11       58.90       61.57      3.19 o
  -5   3  11        4.45        2.70      1.38 o
  -4   3  11      254.35      262.64      5.80 o
  -3   3  11      220.04      250.59      5.54 o
  -2   3  11        1.13        1.55      1.50 o
  -1   3  11      214.45      219.52      6.57 o
   0   3  11       48.76       39.76      3.70 o
   1   3  11       10.81        7.05      3.25 o
   2   3  11        9.83        9.85      5.57 o
  -8   4  11        1.79       -3.81      3.85 o
  -7   4  11      102.61      101.52      5.53 o
  -6   4  11       90.34       83.38      4.22 o
  -5   4  11      210.14      213.56      6.92 o
  -4   4  11        6.36        8.64      1.33 o
  -3   4  11       18.87       17.31      1.80 o
  -2   4  11        0.04       -1.68      1.68 o
  -1   4  11      299.83      311.41     11.41 o
   0   4  11       10.29        4.75      2.89 o
   1   4  11       74.47       73.45      9.25 o
   2   4  11        9.95       15.15      4.42 o
  -8   5  11        1.44        1.09      2.83 o
  -7   5  11       13.29       14.67      2.91 o
  -6   5  11        2.57       -2.28      2.28 o
  -5   5  11        1.19        2.50      1.78 o
  -4   5  11        9.57       12.67      1.66 o
  -3   5  11        0.50       -0.25      1.45 o
  -2   5  11        0.00       -1.07      1.83 o
  -1   5  11       17.86       13.73      3.01 o
   0   5  11       31.56       40.75      7.10 o
   1   5  11        3.81        0.08      3.92 o
  -8   6  11       26.11       23.59      3.59 o
  -7   6  11        9.58        5.77      2.63 o
  -6   6  11        0.97        1.80      3.17 o
  -5   6  11        0.08       -1.80      2.05 o
  -4   6  11       14.79       14.30      1.75 o
  -3   6  11      116.07      110.30      3.57 o
  -2   6  11        1.21       -1.95      2.43 o
  -1   6  11       38.44       34.52      4.04 o
   0   6  11        1.74        2.77      3.56 o
   1   6  11        0.77        1.24      2.99 o
  -8   7  11       61.10       60.26      8.21 o
  -7   7  11      221.37      258.71     17.81 o
  -6   7  11       49.04       50.54      3.95 o
  -5   7  11        1.82       -1.46      2.40 o
  -4   7  11        1.49        1.12      1.85 o
  -3   7  11        3.61        4.43      2.79 o
  -2   7  11       23.18       19.45      2.89 o
  -1   7  11       55.68       47.17      5.03 o
   0   7  11        1.75        2.91      3.79 o
   1   7  11        0.23       -4.75      4.75 o
  -7   8  11       14.79       13.44      3.35 o
  -6   8  11       15.17       18.11      3.25 o
  -5   8  11      148.81      149.68      8.77 o
  -4   8  11      134.39      138.92     15.18 o
  -3   8  11       40.81       29.73      3.49 o
  -2   8  11       79.31       84.09      6.72 o
  -1   8  11       19.24       19.58      4.22 o
   0   8  11      152.37      147.89     11.13 o
   1   8  11      103.35       90.12      7.64 o
  -7   9  11        3.23       -4.99      7.71 o
  -6   9  11       64.37       74.87      5.80 o
  -5   9  11       67.93       66.25      7.37 o
  -4   9  11       17.85       20.23      3.25 o
  -3   9  11        0.19       -2.94      3.84 o
  -2   9  11       29.00       33.26      6.96 o
  -1   9  11       35.32       31.24      4.51 o
   0   9  11        0.54       -0.72      4.08 o
  -7  10  11       35.45       27.64      9.30 o
  -6  10  11      149.62      147.31      9.08 o
  -5  10  11        0.22        4.27      5.35 o
  -4  10  11        2.11        3.95      2.93 o
  -3  10  11       27.14       23.95      4.39 o
  -2  10  11       19.22       21.35      4.20 o
  -1  10  11        4.21        3.39      6.83 o
   0  10  11        0.14        2.06      3.89 o
  -6  11  11        2.74        0.09      7.42 o
  -5  11  11        6.12        3.69      3.53 o
  -4  11  11       34.74       34.49      3.88 o
  -3  11  11        0.06       -1.05      3.17 o
  -2  11  11       59.09       51.28     11.24 o
  -1  11  11       30.52       25.51      4.75 o
  -5  12  11       85.47       75.04      6.21 o
  -4  12  11       92.51      112.36      6.60 o
  -3  12  11       12.32        6.56      4.10 o
  -2  12  11       11.08       10.63      6.51 o
  -1  12  11        9.39        5.22      3.79 o
  -4  13  11       14.42        7.00      3.49 o
  -3  13  11        3.14        0.45      3.17 o
  -7   0  12       46.24       57.73      7.32 o
  -6   0  12      189.39      213.09     11.11 o
  -5   0  12       43.04       43.86      4.07 o
  -4   0  12       50.76       57.59      3.45 o
  -3   0  12       81.97       83.11      4.38 o
  -2   0  12        3.72        4.50      2.47 o
  -1   0  12      195.65      239.16     15.83 o
   0   0  12      209.26      231.16     19.06 o
  -7   1  12       13.99       17.58      2.48 o
  -6   1  12        4.97        0.83      2.69 o
  -5   1  12       10.06        9.48      2.27 o
  -4   1  12       59.39       49.18      2.32 o
  -3   1  12        2.67        7.42      1.53 o
  -2   1  12      247.42      271.05      8.58 o
  -1   1  12      334.13      362.80     16.10 o
   0   1  12       27.66       34.33      4.54 o
  -7   2  12        0.07        0.11      3.07 o
  -6   2  12      124.99      123.10      5.32 o
  -5   2  12       64.59       49.54      4.13 o
  -4   2  12       29.16       32.51      2.30 o
  -3   2  12       12.09        8.05      2.04 o
  -2   2  12       73.98       60.21      4.29 o
  -1   2  12       35.92       49.24      5.71 o
   0   2  12       12.73       17.76      6.48 o
  -7   3  12        2.93        3.53      2.68 o
  -6   3  12      137.05      139.35      7.00 o
  -5   3  12        0.16        0.66      2.39 o
  -4   3  12      145.76      145.15      5.79 o
  -3   3  12       75.80       76.14      4.35 o
  -2   3  12      102.87      103.76      6.39 o
  -1   3  12      115.20      110.71      6.41 o
   0   3  12        2.68        2.88      3.26 o
  -7   4  12        2.74        0.39      2.48 o
  -6   4  12       75.09       73.90      6.54 o
  -5   4  12       60.71       71.31      4.83 o
  -4   4  12        0.67       -2.41      2.41 o
  -3   4  12       20.40       17.28      3.09 o
  -2   4  12       19.25       13.02      3.24 o
  -1   4  12        6.92        3.70      2.44 o
   0   4  12        0.01       -0.26      3.21 o
  -7   5  12       21.95       14.90      7.81 o
  -6   5  12       24.31       29.24      4.69 o
  -5   5  12        0.03       -1.77      2.09 o
  -4   5  12        0.05        0.35      2.16 o
  -3   5  12        7.46        3.25      6.12 o
  -2   5  12      185.10      186.59      9.79 o
  -1   5  12       27.08       27.35      4.09 o
   0   5  12       30.48       28.04      4.57 o
  -7   6  12        7.51       -1.63      4.21 o
  -6   6  12       48.78       46.67      4.66 o
  -5   6  12       49.20       63.37      6.26 o
  -4   6  12       70.21       65.12      4.94 o
  -3   6  12        2.09       -0.45      4.01 o
  -2   6  12        1.50        5.77      4.13 o
  -1   6  12       24.13       23.62      3.67 o
  -6   7  12        2.19       -1.89      2.98 o
  -5   7  12        0.28        0.68      2.62 o
  -4   7  12       30.71       35.52      3.82 o
  -3   7  12       17.80       24.22      5.16 o
  -2   7  12        1.92       -0.32      4.02 o
  -1   7  12       62.88       58.51      6.44 o
  -6   8  12       29.80       17.50      5.21 o
  -5   8  12      102.93      102.55     12.56 o
  -4   8  12        7.03        8.64      3.26 o
  -3   8  12       54.53       58.91      5.58 o
  -2   8  12        0.01        4.28      6.55 o
  -1   8  12       81.38      109.87     10.07 o
  -5   9  12      110.03      121.96     10.86 o
  -4   9  12       42.71       52.00      4.73 o
  -3   9  12        0.88        2.55      4.33 o
  -2   9  12        4.71        6.34      4.04 o
  -4  10  12       47.77       51.64      7.81 o
  -3  10  12        0.92        1.27      2.98 o
  -5   1  13       13.31       15.16      2.38 o
  -4   1  13       65.06       65.85      4.11 o
  -3   1  13       12.50        8.73      4.18 o
  -2   1  13      111.59      110.20      6.99 o
  -5   2  13       56.76       55.62      4.41 o
  -4   2  13      334.21      375.01     23.56 o
  -3   2  13        8.12       -3.70      4.63 o
  -5   3  13        8.06        8.88      3.31 o
  -4   3  13       29.96       26.70      4.98 o
  -3   3  13        9.44       10.90      4.05 o
  -5   4  13       26.16       32.50      9.09 o
  -4   4  13        0.02       -0.41      3.40 o
  -3   4  13       19.43       16.70      4.16 o
  -4   5  13       75.38       93.81      9.22 o
 
